# Supplementary material for: 3-(2-Amino­phenyl­sulfanyl)-1,3-diphenyl­propan-1-one
Source: Acta Crystallogr Sect E Struct Rep Online. 2011 Jun 18;67(Pt 7):o1693. doi: 10.1107/S1600536811022112 (PMC3152142; doi:10.1107/S1600536811022112)
Supplement: Supplementary file 2 [file e-67-o1693-Isup2.hkl]

# 
# h,k,l, Fc-squared, Fo-squared, sigma(Fo-squared) and status flag 
# 
data_I
_shelx_title ' 2118_0m in P2(1)/n' 
_shelx_refln_list_code          4 
_shelx_F_calc_maximum      175.71 
_exptl_crystal_F_000       704.00 
_reflns_d_resolution_high  0.8255 
 
loop_ 
 _symmetry_equiv_pos_as_xyz 
 'x, y, z' 
 '-x+1/2, y+1/2, -z+1/2' 
 '-x, -y, -z' 
 'x-1/2, -y-1/2, z-1/2' 
 
_cell_length_a    11.1741 
_cell_length_b     5.6788 
_cell_length_c    27.3076 
_cell_angle_alpha  90.000 
_cell_angle_beta   95.266 
_cell_angle_gamma  90.000 
 
_shelx_F_squared_multiplier     1.000 
 
loop_ 
 _refln_index_h 
 _refln_index_k 
 _refln_index_l 
 _refln_F_squared_calc 
 _refln_F_squared_meas 
 _refln_F_squared_sigma 
 _refln_observed_status 
   2   0   0     2423.46     2406.72     38.95 o 
   4   0   0        9.47       20.00     31.83 o 
   6   0   0      957.53      899.83     36.42 o 
   8   0   0      274.14      305.99     24.58 o 
  10   0   0      501.18      523.46     50.67 o 
  12   0   0       86.09      110.84     38.95 o 
   1   1   0     5754.42     5750.58     82.18 o 
   2   1   0      857.21      840.67     16.51 o 
   3   1   0     1871.14     1832.46     43.07 o 
   4   1   0      114.85      104.61     22.33 o 
   5   1   0      153.58      153.10     14.34 o 
   6   1   0     1647.05     1660.42     31.68 o 
   7   1   0       27.29       39.83     14.28 o 
   8   1   0       75.64       92.38     13.87 o 
   9   1   0       16.36       37.43     16.42 o 
  10   1   0       11.56       -3.20     16.58 o 
  11   1   0        0.02       -6.61     20.74 o 
  12   1   0        9.29       38.66     23.93 o 
  13   1   0       84.00      111.78     27.99 o 
   0   2   0       31.07       17.42     17.73 o 
   1   2   0      334.86      319.38     41.17 o 
   2   2   0        0.03      -12.31     12.31 o 
   3   2   0     2263.60     2366.94     50.35 o 
   4   2   0      151.10      186.13     19.47 o 
   5   2   0      856.93      859.91     32.13 o 
   6   2   0      214.00      274.54     46.39 o 
   7   2   0      334.86      318.51     26.60 o 
   8   2   0       70.03       82.99     18.39 o 
   9   2   0      259.78      266.54     23.55 o 
  10   2   0       19.03       25.15     16.89 o 
  11   2   0       97.42      115.58     21.34 o 
  12   2   0       30.39       46.90     24.73 o 
   1   3   0       11.00       16.50     23.59 o 
   2   3   0       70.52       64.40     15.73 o 
   3   3   0       74.04       79.20     17.20 o 
   4   3   0     1346.40     1337.94     36.52 o 
   5   3   0       43.25       61.75     28.50 o 
   6   3   0        9.63      -24.07     25.65 o 
   7   3   0       61.92       31.35     32.93 o 
   8   3   0       51.66      100.11     33.09 o 
   9   3   0       46.55       33.07     18.84 o 
  10   3   0       91.10       94.70     22.04 o 
  11   3   0        1.12       26.22     19.60 o 
  12   3   0       12.44       17.07     26.06 o 
   0   4   0       57.72       38.00     24.07 o 
   1   4   0      174.98      202.49     23.39 o 
   2   4   0      665.40      587.32     32.70 o 
   3   4   0       94.73      102.36     20.65 o 
   4   4   0        7.17        8.85     17.00 o 
   5   4   0       93.01       77.73     20.69 o 
   6   4   0        3.62       18.68     29.77 o 
   7   4   0        3.95      -14.57     28.18 o 
   8   4   0      195.98      171.95     42.43 o 
   9   4   0        0.00       31.67     34.83 o 
  10   4   0       88.77      104.01     32.26 o 
   1   5   0     1543.26     1432.84     48.79 o 
   2   5   0       35.79       46.67     20.09 o 
   3   5   0       85.45      122.36     24.48 o 
   4   5   0       11.20        6.00     26.60 o 
   5   5   0      142.78      159.04     25.72 o 
   6   5   0       83.65      141.24     41.80 o 
   7   5   0        0.70      -19.63     32.93 o 
   8   5   0       71.37       98.49     43.07 o 
   9   5   0        0.03        6.02     37.68 o 
   0   6   0      460.99      362.91     52.25 o 
   1   6   0       57.98       48.30     23.56 o 
   2   6   0       18.92        7.20     20.59 o 
   3   6   0       77.45      141.62     28.79 o 
   4   6   0        0.18       17.81     22.76 o 
   5   6   0       55.19      105.77     44.33 o 
   6   6   0        2.97      -15.83     35.15 o 
 -13   0   1        2.79       -6.33     33.25 o 
 -11   0   1      355.10      314.14     44.02 o 
  -9   0   1      320.44      306.24     26.44 o 
  -7   0   1     1307.67     1342.22     34.62 o 
  -5   0   1      500.08      486.45     21.87 o 
  -3   0   1      435.87      471.47     41.96 o 
   1   0   1     4974.00     4976.69     35.24 o 
   3   0   1     4676.80     4591.42     46.80 o 
   5   0   1      621.14      662.41     60.64 o 
   7   0   1      302.10      353.35     27.08 o 
   9   0   1      113.13      141.63     23.36 o 
  11   0   1      253.79      247.32     41.80 o 
  13   0   1      240.56      211.54     45.92 o 
 -13   1   1       24.64       46.55     23.93 o 
 -12   1   1       71.77       64.51     24.81 o 
 -11   1   1      139.37      161.59     28.31 o 
 -10   1   1       55.20       52.40     16.91 o 
  -9   1   1       17.25       -6.07     15.99 o 
  -8   1   1      373.19      365.49     18.13 o 
  -7   1   1      198.94      218.63     33.69 o 
  -6   1   1        3.15       12.68     12.07 o 
  -5   1   1      940.18      981.87     24.72 o 
  -4   1   1       26.70       21.49     16.15 o 
  -3   1   1     2676.21     2738.66     39.39 o 
  -2   1   1     2828.57     2812.70     30.60 o 
  -1   1   1     7579.14     7422.63     48.82 o 
   0   1   1     4586.40     4445.42     31.24 o 
   1   1   1       22.77       26.15      3.82 o 
   2   1   1     1246.79     1165.17     17.75 o 
   3   1   1      248.96      257.79     11.31 o 
   4   1   1      386.06      397.51     17.53 o 
   5   1   1       30.47       51.74     12.66 o 
   6   1   1      704.05      702.35     24.25 o 
   7   1   1      638.05      578.27     24.63 o 
   8   1   1      539.90      566.63     28.12 o 
   9   1   1       18.60       14.44     16.41 o 
  10   1   1      151.08      188.82     24.20 o 
  11   1   1       21.40       34.68     24.38 o 
  12   1   1      182.23      221.65     30.31 o 
  13   1   1        8.68       15.72     22.59 o 
 -12   2   1        0.57       27.22     24.57 o 
 -11   2   1       21.43       46.62     18.94 o 
 -10   2   1      160.32      188.76     22.88 o 
  -9   2   1       12.96       15.29     23.42 o 
  -8   2   1     1532.92     1394.15     36.54 o 
  -7   2   1       36.24       31.87     18.02 o 
  -6   2   1        4.94        0.26     15.41 o 
  -5   2   1      787.15      857.15     40.06 o 
  -4   2   1      231.55      206.34     14.07 o 
  -3   2   1      209.15      221.94     43.70 o 
  -2   2   1     2632.73     2720.67     41.70 o 
  -1   2   1     2763.09     2663.09     42.05 o 
   0   2   1     2983.58     2829.97     78.69 o 
   1   2   1      231.01      262.78      9.76 o 
   2   2   1     1427.27     1367.37     38.95 o 
   3   2   1       12.27       31.49     28.34 o 
   4   2   1       38.32       20.69     14.11 o 
   5   2   1      105.79      159.02     18.70 o 
   6   2   1      213.55      224.05     22.66 o 
   7   2   1       13.21       -0.18     15.37 o 
   8   2   1      497.28      500.05     32.09 o 
   9   2   1      194.36      171.70     21.81 o 
  10   2   1        2.08      -11.33     20.99 o 
  11   2   1       29.90       12.79     22.05 o 
  12   2   1      100.58      116.13     27.86 o 
 -12   3   1       63.73       70.24     27.98 o 
 -11   3   1       36.08       48.27     20.04 o 
 -10   3   1        0.28      -16.53     17.83 o 
  -9   3   1       29.64       28.48     18.64 o 
  -8   3   1        0.22       15.23     19.60 o 
  -7   3   1       16.73        8.23     28.18 o 
  -6   3   1       21.90       25.02     28.18 o 
  -5   3   1      114.09      120.89     18.04 o 
  -4   3   1      791.10      737.69     29.38 o 
  -3   3   1      303.20      256.58     21.81 o 
  -2   3   1       24.67       -8.59     13.83 o 
  -1   3   1      311.78      318.86     23.81 o 
   0   3   1      304.77      309.49     41.96 o 
   1   3   1       32.62       29.05     15.05 o 
   2   3   1      451.72      508.62     26.60 o 
   3   3   1     1127.81     1119.97     34.29 o 
   4   3   1      529.00      535.61     27.16 o 
   5   3   1      249.65      296.72     40.53 o 
   6   3   1      144.20      109.89     32.93 o 
   7   3   1      118.03       93.74     34.20 o 
   8   3   1        0.06        3.03     21.85 o 
   9   3   1        0.99       15.42     23.79 o 
  10   3   1       45.56       45.90     20.34 o 
  11   3   1        6.62        8.21     24.64 o 
  12   3   1       41.64       42.48     21.16 o 
 -10   4   1        0.64       -1.49     26.48 o 
  -9   4   1       61.28       70.62     37.37 o 
  -8   4   1       37.66       68.72     33.88 o 
  -7   4   1       85.56      106.09     36.10 o 
  -6   4   1      335.74      327.76     46.55 o 
  -5   4   1       14.53       20.61     17.98 o 
  -4   4   1        1.66      -13.72     22.80 o 
  -3   4   1       13.22       17.08     17.41 o 
  -2   4   1      118.88      102.77     20.92 o 
  -1   4   1      332.94      291.80     26.28 o 
   0   4   1       94.21       69.46     19.10 o 
   1   4   1      126.98      134.77     28.50 o 
   2   4   1        4.03        1.70     16.27 o 
   3   4   1       32.91        8.70     17.71 o 
   4   4   1        0.01      -15.06     15.06 o 
   5   4   1      409.41      443.63     31.19 o 
   6   4   1       34.33       72.52     32.93 o 
   7   4   1        1.45       -5.07     30.72 o 
   8   4   1       26.23       62.70     34.52 o 
   9   4   1      187.81      156.12     44.33 o 
  10   4   1       10.18       74.42     39.58 o 
  -9   5   1        3.01        1.27     35.15 o 
  -8   5   1        0.08       35.15     34.52 o 
  -7   5   1       50.61       26.92     37.37 o 
  -6   5   1       72.38       84.55     39.58 o 
  -5   5   1       41.31       47.53     20.92 o 
  -4   5   1      247.69      243.32     28.27 o 
  -3   5   1        0.17      -18.42     27.08 o 
  -2   5   1        1.53       -8.19     17.20 o 
  -1   5   1      837.57      786.97     39.90 o 
   0   5   1      184.95      148.23     25.41 o 
   1   5   1       12.25       -7.09     34.52 o 
   2   5   1       47.55       51.03     20.51 o 
   3   5   1       28.84       24.09     20.12 o 
   4   5   1      159.35      134.00     29.77 o 
   5   5   1      107.95       78.28     23.73 o 
   6   5   1        5.60       18.37     34.83 o 
   7   5   1        0.38       47.18     38.95 o 
   8   5   1       24.20       39.90     36.42 o 
   9   5   1        8.37       50.03     42.12 o 
  -6   6   1       37.12       68.40     44.33 o 
  -5   6   1        6.91       13.30     36.10 o 
  -4   6   1        0.02       15.62     36.10 o 
  -3   6   1      140.00      153.58     27.55 o 
  -2   6   1       19.16       45.88     23.62 o 
  -1   6   1      136.49      144.93     28.40 o 
   0   6   1       13.91       15.04     21.50 o 
   1   6   1       14.29        7.21     22.36 o 
   2   6   1       81.10       87.36     26.08 o 
   3   6   1        1.44       30.68     23.13 o 
   4   6   1       13.25      -12.17     21.34 o 
   5   6   1        6.51       -7.60     33.88 o 
   6   6   1        9.87       47.82     40.53 o 
 -12   0   2       21.05       25.33     31.35 o 
 -10   0   2      115.71      160.55     38.00 o 
  -8   0   2     1051.00      998.69     32.19 o 
  -6   0   2     1542.40     1572.44     33.35 o 
  -4   0   2     3268.68     3198.31     38.94 o 
  -2   0   2      951.91      940.68     15.75 o 
   2   0   2    11460.13    10938.43    288.97 o 
   4   0   2      259.85      269.53     17.91 o 
   6   0   2      288.03      280.45     22.96 o 
   8   0   2       10.52       22.07     18.30 o 
  10   0   2      603.32      568.72     33.44 o 
  12   0   2       10.48       33.88     32.62 o 
 -13   1   2      112.54      177.16     31.01 o 
 -12   1   2       13.93       32.20     24.66 o 
 -11   1   2        9.09        0.59     28.03 o 
 -10   1   2      423.61      438.39     26.98 o 
  -9   1   2      256.96      263.47     22.37 o 
  -8   1   2      144.95      155.15     13.85 o 
  -7   1   2       90.22       97.45     12.04 o 
  -6   1   2        0.33       -4.59     11.61 o 
  -5   1   2       46.00       33.13     12.13 o 
  -4   1   2      121.54      103.38     14.88 o 
  -3   1   2     9465.41     9459.75     81.50 o 
  -2   1   2      402.37      389.38     17.29 o 
  -1   1   2     2754.92     2739.81     22.49 o 
   0   1   2     5962.09     5707.14     38.06 o 
   1   1   2      299.92      298.50      9.06 o 
   2   1   2     2619.36     2516.00     22.32 o 
   3   1   2     3567.01     3496.05     29.48 o 
   4   1   2      185.75      178.88     11.17 o 
   5   1   2        0.05        0.53      8.15 o 
   6   1   2       79.77       74.97     13.83 o 
   7   1   2     1898.54     1906.53     36.06 o 
   8   1   2      140.13      153.02     18.57 o 
   9   1   2       86.67       87.16     18.38 o 
  10   1   2      541.68      523.52     28.90 o 
  11   1   2       34.20       60.03     22.73 o 
  12   1   2        0.00       30.87     34.20 o 
  13   1   2       14.56       63.28     24.97 o 
 -12   2   2       25.13        8.58     22.97 o 
 -11   2   2       80.49       57.09     23.59 o 
 -10   2   2        4.25        8.94     16.58 o 
  -9   2   2       49.29       58.95     18.58 o 
  -8   2   2       73.04       61.97     18.26 o 
  -7   2   2      811.99      833.13     29.15 o 
  -6   2   2      220.77      210.34     22.05 o 
  -5   2   2      721.66      680.43     29.31 o 
  -4   2   2      322.51      342.32     16.07 o 
  -3   2   2     1146.19     1255.53     29.04 o 
  -2   2   2      373.34      377.60     30.72 o 
  -1   2   2      109.13      111.55     11.29 o 
   0   2   2      605.77      584.38     15.90 o 
   1   2   2     1086.84     1047.48     15.08 o 
   2   2   2     1445.41     1556.93     17.02 o 
   3   2   2     3514.22     3472.93     29.63 o 
   4   2   2        9.84        3.60     20.43 o 
   5   2   2      343.40      370.21     25.43 o 
   6   2   2       25.01       36.87     15.88 o 
   7   2   2       86.65       84.05     18.84 o 
   8   2   2      360.09      371.27     25.24 o 
   9   2   2        7.59       20.33     16.34 o 
  10   2   2      159.53      159.72     21.63 o 
  11   2   2      147.63      147.81     22.07 o 
  12   2   2        0.04       26.60     22.75 o 
 -12   3   2       40.11       31.01     44.97 o 
 -11   3   2      139.96      148.34     23.76 o 
 -10   3   2       22.30       30.44     23.58 o 
  -9   3   2      142.39      157.54     22.81 o 
  -8   3   2       43.66       44.00     20.91 o 
  -7   3   2        1.95       23.70     19.14 o 
  -6   3   2      235.00      236.87     37.37 o 
  -5   3   2       30.62       35.64     15.15 o 
  -4   3   2       72.96       67.20     15.69 o 
  -3   3   2     1527.17     1651.27     49.56 o 
  -2   3   2       86.52       92.93     16.89 o 
  -1   3   2      272.76      292.25     22.98 o 
   0   3   2      440.72      437.68     25.08 o 
   1   3   2       69.28       67.73     11.04 o 
   2   3   2        3.32      -14.14     14.14 o 
   3   3   2      106.52      130.56     19.10 o 
   4   3   2      143.15      135.45     19.55 o 
   5   3   2      121.43       84.24     33.25 o 
   6   3   2      198.52      156.12     38.00 o 
   7   3   2      304.01      327.44     46.87 o 
   8   3   2      133.06       91.20     33.88 o 
   9   3   2      117.52      111.08     21.81 o 
  10   3   2       53.47       41.42     20.48 o 
  11   3   2        6.17       19.91     24.12 o 
  12   3   2        0.01        7.42     32.80 o 
 -11   4   2       54.52       42.81     61.59 o 
 -10   4   2        6.30       12.42     56.05 o 
  -9   4   2       61.59       56.05     34.83 o 
  -8   4   2       60.41       68.08     34.83 o 
  -7   4   2        0.25      -16.47     30.72 o 
  -6   4   2      103.02      115.27     35.78 o 
  -5   4   2      178.07      168.28     22.64 o 
  -4   4   2      397.90      387.34     28.74 o 
  -3   4   2       28.95       26.25     17.00 o 
  -2   4   2       53.43       56.28     18.35 o 
  -1   4   2        5.55        4.42     15.37 o 
   0   4   2      921.36      903.27     36.22 o 
   1   4   2       16.45       32.94     17.78 o 
   2   4   2      388.18      406.47     30.84 o 
   3   4   2      290.52      260.17     34.68 o 
   4   4   2        0.94       12.75     21.22 o 
   5   4   2        7.75       21.95     18.44 o 
   6   4   2       16.78        9.82     30.08 o 
   7   4   2       10.07       48.45     35.78 o 
   8   4   2       43.32       17.42     35.15 o 
   9   4   2        0.28       23.12     34.20 o 
  10   4   2       90.93       85.19     38.63 o 
  -9   5   2       12.80       48.13     39.90 o 
  -8   5   2        5.79       52.25     38.95 o 
  -7   5   2        0.57       32.30     35.47 o 
  -6   5   2       29.74       59.22     35.78 o 
  -5   5   2       91.89      111.20     52.41 o 
  -4   5   2        0.15        6.90     18.84 o 
  -3   5   2      103.32       92.25     23.79 o 
  -2   5   2       46.40       27.65     19.14 o 
  -1   5   2       14.48       48.79     20.59 o 
   0   5   2        8.48       31.83     20.15 o 
   1   5   2       57.38       25.09     20.91 o 
   2   5   2      309.99      326.29     31.39 o 
   3   5   2      115.64      121.24     24.62 o 
   4   5   2        4.83       20.56     21.00 o 
   5   5   2      126.69      162.72     38.00 o 
   6   5   2        8.80       42.12     37.37 o 
   7   5   2        5.27       39.27     36.42 o 
   8   5   2       29.16       21.22     36.73 o 
   9   5   2       15.12       25.33     36.73 o 
  -6   6   2        4.46       59.85     40.85 o 
  -5   6   2        0.74       -0.63     33.25 o 
  -4   6   2       35.09       39.88     23.72 o 
  -3   6   2       24.74       20.73     23.49 o 
  -2   6   2       31.45       23.01     21.60 o 
  -1   6   2        0.30       28.33     21.60 o 
   0   6   2       73.97       93.87     25.84 o 
   1   6   2      242.42      258.73     32.98 o 
   2   6   2      197.39      184.25     35.78 o 
   3   6   2      153.50      179.69     29.76 o 
   4   6   2        3.61       31.07     23.74 o 
   5   6   2       33.15       30.08     38.00 o 
   6   6   2       26.38      104.50     46.23 o 
 -13   0   3        0.33       42.12     33.88 o 
 -11   0   3       35.77       32.93     31.98 o 
  -9   0   3       98.22      100.70     34.83 o 
  -7   0   3      850.54      818.37     27.17 o 
  -5   0   3      535.48      546.04     20.50 o 
  -3   0   3    15680.04    15797.88    119.70 o 
  -1   0   3       63.34       64.92     11.40 o 
   1   0   3      725.23      686.55     20.58 o 
   3   0   3     5796.65     6026.98     55.05 o 
   5   0   3     1121.45     1022.89     28.33 o 
   7   0   3     1640.35     1647.33     39.97 o 
   9   0   3      136.17      137.79     23.81 o 
  11   0   3      235.07      276.46     42.43 o 
  13   0   3      244.59      312.87     49.08 o 
 -13   1   3       25.73      103.60     28.09 o 
 -12   1   3       18.99       35.17     23.28 o 
 -11   1   3      357.41      326.50     56.68 o 
 -10   1   3      306.07      342.12     38.32 o 
  -9   1   3      284.87      320.36     38.02 o 
  -8   1   3      391.24      394.21     23.22 o 
  -7   1   3      870.24      850.44     19.65 o 
  -6   1   3      205.12      213.40     11.74 o 
  -5   1   3      776.38      781.62     29.47 o 
  -4   1   3     1824.77     1844.75     29.55 o 
  -3   1   3      303.80      325.51     34.04 o 
  -2   1   3     7153.46     7107.89     48.00 o 
  -1   1   3    26346.53    26159.53    140.24 o 
   0   1   3      860.72      855.31     31.98 o 
   1   1   3      165.52      181.22      8.70 o 
   2   1   3     7319.59     7264.62     69.82 o 
   3   1   3     3003.92     2946.16     27.15 o 
   4   1   3        4.74       13.95      8.31 o 
   5   1   3     1941.87     1940.82     26.73 o 
   6   1   3       95.64       87.40     10.71 o 
   7   1   3      455.04      489.59     23.77 o 
   8   1   3      197.78      174.25     19.37 o 
   9   1   3      133.14      124.59     19.68 o 
  10   1   3       75.05       83.57     18.95 o 
  11   1   3        8.16       39.65     18.05 o 
  12   1   3        0.02       35.71     22.31 o 
  13   1   3        3.39       39.70     22.50 o 
 -12   2   3       48.40       37.79     25.71 o 
 -11   2   3        0.24       -2.13     23.05 o 
 -10   2   3      131.24      158.50     21.67 o 
  -9   2   3      176.29      201.31     22.00 o 
  -8   2   3       62.44       67.53     17.40 o 
  -7   2   3        0.88       -6.54     19.21 o 
  -6   2   3      118.70       57.05     17.00 o 
  -5   2   3      311.62      319.78     23.16 o 
  -4   2   3     2660.99     2602.09     32.93 o 
  -3   2   3      560.23      602.21     21.50 o 
  -2   2   3       48.54       50.98      7.22 o 
  -1   2   3      162.54      144.12      9.29 o 
   0   2   3      511.93      497.61     20.03 o 
   1   2   3     1550.92     1579.75     19.11 o 
   2   2   3       74.42       82.19      7.79 o 
   3   2   3      788.25      827.15     16.05 o 
   4   2   3      430.89      374.79     15.81 o 
   5   2   3       35.06       33.19      9.44 o 
   6   2   3      251.96      267.19     40.69 o 
   7   2   3        5.19       28.11     17.55 o 
   8   2   3       47.71       42.87     16.81 o 
   9   2   3       53.70       51.71     17.72 o 
  10   2   3        3.46       -0.67     20.89 o 
  11   2   3       48.15       56.62     19.19 o 
  12   2   3      142.46      176.66     29.30 o 
 -12   3   3       89.34       46.53     27.63 o 
 -11   3   3       71.08      107.17     22.10 o 
 -10   3   3       36.99       36.26     19.66 o 
  -9   3   3      169.80      194.17     23.80 o 
  -8   3   3      185.88      185.88     50.67 o 
  -7   3   3        5.12       12.61     17.58 o 
  -6   3   3       60.42       30.72     26.92 o 
  -5   3   3        0.07       -6.23     12.77 o 
  -4   3   3       40.81       18.69     13.99 o 
  -3   3   3      935.02      878.11     30.65 o 
  -2   3   3      672.42      717.68     37.53 o 
  -1   3   3      480.88      466.98     26.13 o 
   0   3   3      137.88      133.31     11.89 o 
   1   3   3       39.65       41.32      8.01 o 
   2   3   3     3447.75     3675.18     45.44 o 
   3   3   3       23.75       17.49     23.43 o 
   4   3   3       47.65       46.60     16.42 o 
   5   3   3        2.66      -21.22     25.33 o 
   6   3   3      440.52      463.29     49.08 o 
   7   3   3       72.13       90.89     36.42 o 
   8   3   3       96.53       63.33     33.57 o 
   9   3   3       62.32       97.51     24.12 o 
  10   3   3      153.44      125.63     32.49 o 
  11   3   3       74.37       62.20     21.01 o 
 -11   4   3       60.81       59.65     41.48 o 
 -10   4   3        6.91        9.52     38.48 o 
  -9   4   3       75.57       86.45     36.73 o 
  -8   4   3       33.57       -2.22     30.72 o 
  -7   4   3      317.20      287.22     46.55 o 
  -6   4   3      395.98      397.43     50.67 o 
  -5   4   3       44.59       37.72     17.75 o 
  -4   4   3      197.43      220.81     24.48 o 
  -3   4   3        5.34        5.63     16.18 o 
  -2   4   3      312.53      285.35     25.74 o 
  -1   4   3       39.62       43.67     17.90 o 
   0   4   3      119.59       99.41     20.82 o 
   1   4   3      176.62      146.45     22.84 o 
   2   4   3      150.88      159.60     23.28 o 
   3   4   3     1037.85      934.09     37.87 o 
   4   4   3       13.54      -16.73     16.73 o 
   5   4   3       39.45       40.71     26.13 o 
   6   4   3        2.13       52.57     33.25 o 
   7   4   3       28.96       63.02     37.05 o 
   8   4   3        2.54      -23.75     29.45 o 
   9   4   3       14.56       60.48     39.27 o 
  10   4   3      115.17      134.59     46.23 o 
  -9   5   3        9.92       45.28     38.32 o 
  -8   5   3        1.30       10.45     35.47 o 
  -7   5   3        3.28       12.67     33.57 o 
  -6   5   3        0.17        2.53     31.98 o 
  -5   5   3        6.99       19.32     33.57 o 
  -4   5   3      107.23      126.38     24.09 o 
  -3   5   3        7.13       18.12     19.15 o 
  -2   5   3        6.50       -2.28     17.91 o 
  -1   5   3      250.06      215.84     27.12 o 
   0   5   3        1.30       49.69     21.85 o 
   1   5   3        5.16       -1.91     22.48 o 
   2   5   3        6.41       29.07     20.00 o 
   3   5   3      138.48      114.63     28.50 o 
   4   5   3      174.93      152.50     26.32 o 
   5   5   3       36.82       81.63     23.88 o 
   6   5   3       15.94       28.82     35.47 o 
   7   5   3       37.38       62.07     39.90 o 
   8   5   3      124.40      174.17     49.40 o 
   9   5   3       79.61       49.08     40.85 o 
  -6   6   3       39.60       76.95     39.27 o 
  -5   6   3       65.24      128.89     45.28 o 
  -4   6   3       97.34       60.80     40.85 o 
  -3   6   3       56.42       69.54     24.70 o 
  -2   6   3      102.68       91.11     25.26 o 
  -1   6   3       25.99       21.12     21.60 o 
   0   6   3       29.87        0.57     28.18 o 
   1   6   3       18.62       18.30     21.36 o 
   2   6   3      372.79      434.98     39.48 o 
   3   6   3       78.43       79.06     26.55 o 
   4   6   3       54.43       73.61     27.04 o 
   5   6   3        1.64       13.48     28.34 o 
   6   6   3        5.51       72.84     43.38 o 
 -12   0   4      825.38      729.62     65.87 o 
 -10   0   4      173.90      189.69     39.58 o 
  -8   0   4        0.27      -11.08     13.48 o 
  -6   0   4      625.09      624.02     22.13 o 
  -4   0   4      488.54      497.01     18.25 o 
  -2   0   4     1557.63     1644.21     21.79 o 
   0   0   4        4.95       15.70      4.03 o 
   2   0   4    30213.68    30256.69    189.27 o 
   4   0   4      940.97      886.20     24.23 o 
   6   0   4     1939.93     1920.48     39.16 o 
   8   0   4      781.03      709.36     32.80 o 
  10   0   4      428.52      425.23     31.91 o 
  12   0   4       28.39       56.05     32.93 o 
 -13   1   4       28.57       15.45     24.50 o 
 -12   1   4       75.87       80.91     28.98 o 
 -11   1   4       44.63       48.19     23.51 o 
 -10   1   4      256.82      268.16     31.31 o 
  -9   1   4      951.99     1012.07     31.69 o 
  -8   1   4      106.50      125.71     17.20 o 
  -7   1   4      145.03      151.42     10.19 o 
  -6   1   4       34.43        8.84     20.67 o 
  -5   1   4       81.53       88.31     13.33 o 
  -4   1   4     1940.88     1906.50     29.88 o 
  -3   1   4    15112.33    15086.18    115.54 o 
  -2   1   4        1.19       -7.21      7.21 o 
  -1   1   4     1352.16     1362.55     19.12 o 
   0   1   4      690.51      674.81     15.72 o 
   1   1   4     1148.54     1124.54     16.90 o 
   2   1   4     9157.49     9008.38     88.09 o 
   3   1   4     3528.86     3499.69     30.38 o 
   4   1   4      209.69      247.80     12.53 o 
   5   1   4      250.60      243.49     13.73 o 
   6   1   4       98.75       97.77     13.32 o 
   7   1   4     1295.74     1282.90     23.78 o 
   8   1   4      746.14      724.76     33.04 o 
   9   1   4      217.27      215.29     22.18 o 
  10   1   4      325.13      353.29     32.67 o 
  11   1   4      172.07      186.11     22.52 o 
  12   1   4        7.69       46.51     21.55 o 
  13   1   4        0.02       14.09     35.31 o 
 -12   2   4        9.07       29.95     25.18 o 
 -11   2   4       73.38       12.74     23.43 o 
 -10   2   4       31.45       38.59     19.12 o 
  -9   2   4       34.56        8.17     26.36 o 
  -8   2   4        0.04      -12.21     14.90 o 
  -7   2   4      495.51      491.38     37.15 o 
  -6   2   4       14.65        2.46     15.83 o 
  -5   2   4       55.04       86.33     17.00 o 
  -4   2   4     2962.53     3166.63     36.60 o 
  -3   2   4     2743.72     2773.30     29.07 o 
  -2   2   4      424.38      448.34     13.97 o 
  -1   2   4      112.46      104.11      9.60 o 
   0   2   4       20.59       21.19      9.30 o 
   1   2   4       89.26       99.89      9.11 o 
   2   2   4        0.04       -3.57      7.23 o 
   3   2   4        1.11        0.96      8.80 o 
   4   2   4       22.61       46.78     11.40 o 
   5   2   4      546.06      507.27     29.07 o 
   6   2   4      115.95      113.72     12.55 o 
   7   2   4      237.38      268.38     25.41 o 
   8   2   4        5.04        1.43     15.90 o 
   9   2   4       83.83       94.08     19.18 o 
  10   2   4       38.48       30.43     17.27 o 
  11   2   4      140.59      153.09     22.06 o 
  12   2   4       16.63       81.40     24.72 o 
 -12   3   4       34.89       61.95     29.93 o 
 -11   3   4      155.15      140.55     23.88 o 
 -10   3   4       86.38       76.74     20.84 o 
  -9   3   4       25.63       10.99     18.36 o 
  -8   3   4      268.90      304.64     30.45 o 
  -7   3   4        0.11      -11.80     16.88 o 
  -6   3   4        0.01       11.40     25.02 o 
  -5   3   4        0.01       -8.93      8.99 o 
  -4   3   4        1.07        4.85     12.54 o 
  -3   3   4      150.14      157.52     21.53 o 
  -2   3   4      677.89      715.69     25.45 o 
  -1   3   4      873.78      830.04     29.49 o 
   0   3   4      605.71      573.25     18.18 o 
   1   3   4       13.09       10.46      8.10 o 
   2   3   4        6.70       15.69      7.20 o 
   3   3   4        0.90        2.82      6.49 o 
   4   3   4      506.13      510.31     14.57 o 
   5   3   4       68.42       78.54     33.57 o 
   6   3   4       11.30       12.03     29.13 o 
   7   3   4      338.33      253.97     44.97 o 
   8   3   4        2.64      -12.98     27.55 o 
   9   3   4        0.48       29.77     35.15 o 
  10   3   4      406.41      416.24     30.66 o 
  11   3   4       23.26       25.33     20.06 o 
 -10   4   4       92.60       75.53     31.87 o 
  -9   4   4        8.65       11.08     31.98 o 
  -8   4   4       24.25       68.72     34.83 o 
  -7   4   4        0.31        1.58     30.72 o 
  -6   4   4      376.76      428.78     50.67 o 
  -5   4   4       64.20       90.72     18.51 o 
  -4   4   4      551.71      556.17     30.07 o 
  -3   4   4      286.59      281.00     25.79 o 
  -2   4   4       14.90       11.73     16.59 o 
  -1   4   4        8.77        4.05     24.54 o 
   0   4   4       24.93       22.73     17.26 o 
   1   4   4       35.50       65.01     20.00 o 
   2   4   4       11.74       17.23     18.17 o 
   3   4   4      232.98      233.87     27.04 o 
   4   4   4      774.11      795.30     50.67 o 
   5   4   4        4.39      -12.35     29.45 o 
   6   4   4      228.50      216.29     43.38 o 
   7   4   4       74.12       64.60     36.10 o 
   8   4   4       28.31       45.60     37.68 o 
   9   4   4       29.94        0.63     35.15 o 
  10   4   4       13.33       38.00     38.63 o 
  -9   5   4        5.01      -24.38     35.15 o 
  -8   5   4        0.33        1.58     32.30 o 
  -7   5   4       40.17       77.59     39.58 o 
  -6   5   4        2.11        9.82     32.93 o 
  -5   5   4       20.68       11.72     33.25 o 
  -4   5   4       47.31       53.29     33.73 o 
  -3   5   4        2.49        1.75     18.26 o 
  -2   5   4        7.84       16.85     24.54 o 
  -1   5   4       48.09       61.70     21.41 o 
   0   5   4      818.97      777.74     40.08 o 
   1   5   4      671.08      748.23     39.46 o 
   2   5   4        7.16       -0.51     19.57 o 
   3   5   4       30.50       46.34     22.09 o 
   4   5   4      102.70       90.80     28.18 o 
   5   5   4        0.32       18.16     21.69 o 
   6   5   4        1.61       11.40     33.25 o 
   7   5   4        0.44       39.90     40.53 o 
   8   5   4       25.71       38.32     39.90 o 
  -6   6   4        0.76       23.43     38.00 o 
  -5   6   4      175.15      196.02     47.50 o 
  -4   6   4       34.80       71.57     37.37 o 
  -3   6   4       21.13        2.91     50.67 o 
  -2   6   4       72.63       88.67     27.55 o 
  -1   6   4        3.85       12.99     22.18 o 
   0   6   4        2.75       21.80     23.26 o 
   1   6   4       10.73        2.92     22.59 o 
   2   6   4       13.39       45.76     24.63 o 
   3   6   4       57.18       67.86     26.56 o 
   4   6   4       20.50      -13.81     24.07 o 
   5   6   4       13.14       28.88     25.52 o 
   6   6   4       12.60       59.85     44.33 o 
 -13   0   5      139.14      180.82     45.28 o 
 -11   0   5     1068.57     1081.76     66.82 o 
  -9   0   5        8.80       48.13     33.57 o 
  -7   0   5      340.02      317.41     19.75 o 
  -5   0   5      252.27      240.82     16.06 o 
  -3   0   5      260.93      285.27     16.78 o 
  -1   0   5    18440.05    18609.36    193.49 o 
   1   0   5     6335.40     6360.08     76.32 o 
   3   0   5     2134.26     2110.17     30.88 o 
   5   0   5     5664.69     5918.32    114.16 o 
   7   0   5      217.23      207.09     21.27 o 
   9   0   5      719.65      719.33     34.66 o 
  11   0   5        0.74       34.52     29.77 o 
  13   0   5      126.45      214.07     43.38 o 
 -13   1   5        6.56       27.08     58.11 o 
 -12   1   5      250.32      313.34     36.50 o 
 -11   1   5        3.99       35.18     23.93 o 
 -10   1   5      290.49      327.12     33.48 o 
  -9   1   5      169.65      167.70     19.50 o 
  -8   1   5      389.56      376.22     22.86 o 
  -7   1   5        0.79       -6.22     16.15 o 
  -6   1   5       67.94       62.53     13.19 o 
  -5   1   5     1508.45     1454.12     29.24 o 
  -4   1   5      358.64      381.32     21.58 o 
  -3   1   5     2868.94     2877.99     77.86 o 
  -2   1   5     5465.31     5520.68     41.75 o 
  -1   1   5     1311.46     1306.78     19.53 o 
   0   1   5      398.77      442.23     23.04 o 
   1   1   5       75.91       85.46      9.72 o 
   2   1   5      204.71      230.40     12.89 o 
   3   1   5     2038.94     2044.79     23.52 o 
   4   1   5       16.01       10.44      8.44 o 
   5   1   5      306.39      307.06     14.73 o 
   6   1   5       55.12       63.09     10.00 o 
   7   1   5        8.52       10.36     10.19 o 
   8   1   5      330.40      344.02     17.51 o 
   9   1   5      212.31      204.73     20.96 o 
  10   1   5      330.43      352.86     25.16 o 
  11   1   5        6.12       34.53     18.29 o 
  12   1   5        6.59       22.82     22.14 o 
 -12   2   5      143.53      178.34     52.09 o 
 -11   2   5        2.15       10.84     22.26 o 
 -10   2   5       75.31       94.01     19.43 o 
  -9   2   5        1.19       -9.13     20.29 o 
  -8   2   5       17.68       10.93     16.07 o 
  -7   2   5       42.84       62.50     16.25 o 
  -6   2   5      321.73      271.35     23.81 o 
  -5   2   5        1.91      -13.07     13.07 o 
  -4   2   5     1825.07     1777.44     37.86 o 
  -3   2   5        0.10       -0.78      8.26 o 
  -2   2   5      221.82      202.24     14.23 o 
  -1   2   5     1047.92     1111.71     20.63 o 
   0   2   5      379.51      405.64     16.25 o 
   1   2   5       66.04       89.30      9.36 o 
   2   2   5      120.36      124.93     10.07 o 
   3   2   5       59.77       75.15     10.72 o 
   4   2   5      554.35      513.81     19.30 o 
   5   2   5      926.37      909.50     20.25 o 
   6   2   5     1515.67     1444.28     26.51 o 
   7   2   5        9.49        9.92     10.96 o 
   8   2   5       35.87       48.45     17.85 o 
   9   2   5      238.88      214.81     22.37 o 
  10   2   5       15.69       21.98     17.07 o 
  11   2   5       31.03       77.81     19.82 o 
  12   2   5        4.89        8.30     17.89 o 
 -12   3   5       79.31       89.63     29.50 o 
 -11   3   5       12.92       -1.96     19.01 o 
 -10   3   5       11.55       23.67     19.29 o 
  -9   3   5       60.63       92.98     20.33 o 
  -8   3   5      107.09       91.67     22.36 o 
  -7   3   5      307.45      316.52     41.01 o 
  -6   3   5       16.17      -12.35     25.02 o 
  -5   3   5      128.39      147.85     12.13 o 
  -4   3   5        8.25        9.40      7.86 o 
  -3   3   5        4.73        0.69      6.75 o 
  -2   3   5      386.35      368.88     21.66 o 
  -1   3   5      265.94      273.99     14.39 o 
   0   3   5       75.47       64.43     11.21 o 
   1   3   5      189.19      197.35     14.24 o 
   2   3   5      932.55      953.39     18.07 o 
   3   3   5      407.10      434.58     14.03 o 
   4   3   5       80.79       95.99     11.19 o 
   5   3   5        0.03       -7.93     10.10 o 
   6   3   5      392.37      340.11     45.92 o 
   7   3   5       23.63       17.73     33.25 o 
   8   3   5       62.82       39.58     34.83 o 
   9   3   5      213.70      254.61     44.33 o 
  10   3   5        3.88        1.78     87.88 o 
  11   3   5       20.58       46.92     19.99 o 
 -10   4   5       17.21        2.41     78.22 o 
  -9   4   5        0.00       21.22     32.30 o 
  -8   4   5       48.34       38.32     34.20 o 
  -7   4   5      122.10      162.14     37.37 o 
  -6   4   5        2.44        7.28     30.08 o 
  -5   4   5       88.94       91.34     18.90 o 
  -4   4   5       20.28       15.94     15.93 o 
  -3   4   5       14.05        2.48     15.64 o 
  -2   4   5       36.01       33.78     17.79 o 
  -1   4   5     1224.64     1196.88     47.18 o 
   0   4   5       13.55       17.91     16.82 o 
   1   4   5       13.33       16.04     17.65 o 
   2   4   5      139.19      177.81     25.00 o 
   3   4   5        4.92       20.20     19.16 o 
   4   4   5      130.53      147.58     36.42 o 
   5   4   5       65.35       95.32     37.37 o 
   6   4   5        1.09       25.02     34.83 o 
   7   4   5      349.06      418.96     57.00 o 
   8   4   5       35.87       63.97     36.73 o 
   9   4   5      174.67      240.67     50.67 o 
  10   4   5       70.71      100.70     42.43 o 
  -9   5   5        0.01       20.58     38.00 o 
  -8   5   5       21.32       21.85     36.10 o 
  -7   5   5       54.45       61.43     38.63 o 
  -6   5   5       50.94       57.63     36.73 o 
  -5   5   5        0.02       41.17     31.67 o 
  -4   5   5       27.71       50.14     29.93 o 
  -3   5   5        1.82       22.09     19.09 o 
  -2   5   5        0.16       16.81     18.86 o 
  -1   5   5      706.49      731.09     38.42 o 
   0   5   5       44.45       34.14     21.12 o 
   1   5   5       84.26       70.96     23.93 o 
   2   5   5      686.15      742.97     40.70 o 
   3   5   5       63.67       54.85     30.56 o 
   4   5   5       29.03       54.18     63.02 o 
   5   5   5        8.50       10.06     35.15 o 
   6   5   5       45.71       96.27     41.80 o 
   7   5   5        0.50       -0.32     34.83 o 
   8   5   5        0.02       54.47     38.95 o 
  -6   6   5        3.84        6.97     34.83 o 
  -5   6   5        2.01       38.00     39.27 o 
  -4   6   5      385.66      422.76     59.85 o 
  -3   6   5        0.40      -11.85     20.00 o 
  -2   6   5        2.20       13.63     21.36 o 
  -1   6   5        0.09       18.36     20.92 o 
   0   6   5       40.81       34.97     23.03 o 
   1   6   5       89.09       81.82     25.17 o 
   2   6   5        0.13       -1.06     22.14 o 
   3   6   5        3.08       -5.48     21.61 o 
   4   6   5        0.17      -21.73     21.73 o 
   5   6   5        0.37       19.68     39.27 o 
   6   6   5       26.19       44.02     44.97 o 
 -12   0   6       87.49      168.15     44.65 o 
 -10   0   6       66.04       12.67     32.62 o 
  -8   0   6      539.75      543.09     30.56 o 
  -6   0   6     2803.75     2890.81     55.58 o 
  -4   0   6      132.08      132.65     12.24 o 
  -2   0   6    30873.06    31667.42    280.89 o 
   0   0   6     1173.83     1105.27     36.42 o 
   2   0   6     2998.68     2984.50     31.15 o 
   4   0   6     4821.40     5331.65     56.72 o 
   6   0   6      144.33      134.53     17.67 o 
   8   0   6       68.33       48.85     21.06 o 
  10   0   6       47.03       33.37     42.43 o 
  12   0   6       36.76       45.92     31.35 o 
 -13   1   6       98.03      108.08     29.85 o 
 -12   1   6        1.22        8.81     23.58 o 
 -11   1   6      177.65      194.49     56.68 o 
 -10   1   6      180.15      249.23     32.23 o 
  -9   1   6       86.22      106.25     18.40 o 
  -8   1   6      230.04      241.57     20.08 o 
  -7   1   6       23.86       25.43     13.56 o 
  -6   1   6       87.87       80.42     13.69 o 
  -5   1   6      416.22      435.43     36.27 o 
  -4   1   6     1566.92     1520.14     29.88 o 
  -3   1   6       76.68       74.73      7.32 o 
  -2   1   6     2947.97     3029.11     26.18 o 
  -1   1   6     1791.94     1691.92     28.12 o 
   0   1   6        8.53       24.89     10.12 o 
   1   1   6     1482.78     1474.22     26.86 o 
   2   1   6     1088.35     1098.23     25.36 o 
   3   1   6     1264.08     1233.04     19.31 o 
   4   1   6      193.56      216.54     12.20 o 
   5   1   6       20.14       27.22      9.20 o 
   6   1   6     1174.83     1206.53     21.47 o 
   7   1   6      176.51      187.12     13.69 o 
   8   1   6        7.96       -4.20     10.69 o 
   9   1   6        0.05      -13.96     20.37 o 
  10   1   6      304.72      304.39     24.26 o 
  11   1   6      231.25      231.61     23.60 o 
  12   1   6        1.81       43.20     22.48 o 
 -12   2   6       21.48       35.59     25.64 o 
 -11   2   6      111.80      129.21     29.29 o 
 -10   2   6        0.00       36.22     17.12 o 
  -9   2   6      358.06      340.62     25.44 o 
  -8   2   6       72.34       64.88     17.98 o 
  -7   2   6       23.68        8.37     18.33 o 
  -6   2   6      128.39      129.98     23.10 o 
  -5   2   6       59.24       64.80     19.63 o 
  -4   2   6       70.39       49.14      9.62 o 
  -3   2   6     4108.21     4241.19     39.06 o 
  -2   2   6      345.71      357.10     17.07 o 
  -1   2   6      185.73      192.12     12.45 o 
   0   2   6     1357.26     1446.67     24.78 o 
   1   2   6     3217.91     3152.28     34.60 o 
   2   2   6       50.37       65.29      9.65 o 
   3   2   6      281.93      287.27     15.56 o 
   4   2   6      377.37      395.23     22.31 o 
   5   2   6     2473.24     2437.91     39.60 o 
   6   2   6       26.58       39.14     11.04 o 
   7   2   6     1821.02     1650.84     30.23 o 
   8   2   6       20.80       20.68     12.09 o 
   9   2   6       26.80       19.96     15.77 o 
  10   2   6       46.34       52.38     18.54 o 
  11   2   6        1.07       20.99     27.97 o 
  12   2   6        4.04       47.58     25.64 o 
 -12   3   6        1.19       46.78     58.11 o 
 -11   3   6       80.89      118.20     30.35 o 
 -10   3   6        0.34       -2.68     28.10 o 
  -9   3   6       28.07       56.46     28.16 o 
  -8   3   6      130.19      190.12     25.70 o 
  -7   3   6      142.91       98.13     22.39 o 
  -6   3   6      101.30      109.89     30.72 o 
  -5   3   6      188.78      212.35     23.26 o 
  -4   3   6       95.25      101.28     10.55 o 
  -3   3   6       84.48       87.50      9.64 o 
  -2   3   6      453.29      442.66     15.65 o 
  -1   3   6     3768.04     4044.30     42.95 o 
   0   3   6       13.23       31.94     10.57 o 
   1   3   6       49.64       66.60      9.83 o 
   2   3   6     1856.23     1867.43     25.39 o 
   3   3   6       20.36       21.21      9.37 o 
   4   3   6      243.65      232.32     18.91 o 
   5   3   6      195.87      201.59     21.97 o 
   6   3   6       23.41       51.49     20.37 o 
   7   3   6        2.65       -5.07     31.35 o 
   8   3   6      310.75      272.34     44.65 o 
   9   3   6       86.23       77.27     39.27 o 
  10   3   6       87.02      127.18     31.58 o 
  11   3   6       18.80       17.65     30.24 o 
 -10   4   6       37.74       23.19     72.84 o 
  -9   4   6       75.86      140.60     39.58 o 
  -8   4   6       16.06      -16.47     29.45 o 
  -7   4   6        9.00       29.45     31.35 o 
  -6   4   6        4.70       -4.12     26.28 o 
  -5   4   6       20.95       37.41     17.09 o 
  -4   4   6      372.72      405.51     28.88 o 
  -3   4   6       69.00       81.40     19.02 o 
  -2   4   6      144.90      145.36     31.03 o 
  -1   4   6       19.55       35.33     10.40 o 
   0   4   6      517.66      512.15     21.00 o 
   1   4   6        1.56        1.59     11.47 o 
   2   4   6      105.89       84.61     16.26 o 
   3   4   6      102.89      111.85     17.30 o 
   4   4   6       58.55       46.22     22.80 o 
   5   4   6      153.34      143.45     42.43 o 
   6   4   6        0.23       25.97     33.57 o 
   7   4   6        1.05       24.38     34.20 o 
   8   4   6       49.66       46.23     40.22 o 
   9   4   6        4.30      -34.20     34.20 o 
  10   4   6       99.75      181.77     46.87 o 
  -9   5   6        0.01      -31.35     31.98 o 
  -8   5   6       30.76       32.93     37.05 o 
  -7   5   6      318.57      274.87     47.18 o 
  -6   5   6       42.83       80.12     37.05 o 
  -5   5   6       24.43       31.67     31.67 o 
  -4   5   6       51.76       44.12     34.52 o 
  -3   5   6      193.32      183.76     25.87 o 
  -2   5   6       18.49       -2.55     18.10 o 
  -1   5   6      209.44      191.79     27.41 o 
   0   5   6       18.23       36.01     20.38 o 
   1   5   6      166.55      152.68     27.32 o 
   2   5   6        0.28      -19.07     19.07 o 
   3   5   6      130.46      142.49     27.44 o 
   4   5   6       13.57       49.91     23.36 o 
   5   5   6        7.64      -29.45     29.45 o 
   6   5   6       42.63       65.23     40.85 o 
   7   5   6        0.47       16.78     37.68 o 
   8   5   6       11.06       60.80     41.17 o 
  -6   6   6       44.39       65.87     43.07 o 
  -5   6   6        0.76       17.73     35.15 o 
  -4   6   6        1.39      -30.08     30.08 o 
  -3   6   6        4.78       -6.15     20.68 o 
  -2   6   6       13.85       21.69     21.73 o 
  -1   6   6       24.72       60.28     26.44 o 
   0   6   6       17.09       18.29     23.40 o 
   1   6   6        2.27      -15.08     21.05 o 
   2   6   6       10.13      -24.70     24.70 o 
   3   6   6        1.22      -16.48     22.18 o 
   4   6   6        7.77       29.28     23.93 o 
   5   6   6        0.59      -28.50     36.73 o 
 -13   0   7      613.98      712.20     70.62 o 
 -11   0   7      568.93      630.18     62.38 o 
  -9   0   7       48.10       95.64     33.25 o 
  -7   0   7       24.69       22.11     11.69 o 
  -5   0   7       33.07       33.13     10.54 o 
  -3   0   7     2241.05     2276.89     52.57 o 
  -1   0   7       83.35      110.43     12.55 o 
   1   0   7     6658.21     6313.53     83.60 o 
   3   0   7     1510.50     1541.61     25.95 o 
   5   0   7      102.55       93.58     14.56 o 
   7   0   7      415.75      445.91     27.05 o 
   9   0   7     1023.20     1003.32     31.95 o 
  11   0   7       21.93        9.53     22.63 o 
 -13   1   7        0.51       67.91     26.98 o 
 -12   1   7        7.03       21.60     25.20 o 
 -11   1   7      157.18      137.64     28.31 o 
 -10   1   7      198.49      169.30     27.89 o 
  -9   1   7       76.27      100.91     17.44 o 
  -8   1   7      202.64      187.73     18.72 o 
  -7   1   7      471.99      486.76     22.75 o 
  -6   1   7     1264.95     1300.30     29.19 o 
  -5   1   7     2097.04     2013.50     33.38 o 
  -4   1   7     1979.36     1957.69     41.95 o 
  -3   1   7      137.12      151.51     10.88 o 
  -2   1   7     5291.52     5451.08     38.02 o 
  -1   1   7      561.79      535.91     16.87 o 
   0   1   7     3197.40     3040.35     32.54 o 
   1   1   7     1064.68     1059.63     26.15 o 
   2   1   7     1721.13     1705.61     31.41 o 
   3   1   7     2251.36     2224.93     37.69 o 
   4   1   7     3472.15     3464.50     33.76 o 
   5   1   7      843.31      868.11     19.87 o 
   6   1   7      231.92      223.85     13.15 o 
   7   1   7        2.14        2.26      9.73 o 
   8   1   7        6.70        5.40     10.84 o 
   9   1   7       23.02       26.11     12.23 o 
  10   1   7       68.07       54.42     18.95 o 
  11   1   7        1.47       16.87     16.84 o 
  12   1   7        7.82      111.79     35.47 o 
 -12   2   7      251.07      246.17     35.93 o 
 -11   2   7        0.30       21.67     23.28 o 
 -10   2   7      126.99      148.20     21.34 o 
  -9   2   7       40.00       55.71     17.70 o 
  -8   2   7      136.38      127.66     19.38 o 
  -7   2   7      337.62      367.72     23.76 o 
  -6   2   7        4.65        9.48     13.35 o 
  -5   2   7        4.52       21.75     23.43 o 
  -4   2   7     1801.39     1813.38     26.48 o 
  -3   2   7       99.96      113.51     10.24 o 
  -2   2   7     1375.07     1395.85     24.10 o 
  -1   2   7     1080.37     1056.03     21.85 o 
   0   2   7      867.94      837.52     17.57 o 
   1   2   7      120.40      141.26     11.17 o 
   2   2   7      902.41      968.26     21.93 o 
   3   2   7       68.39       55.57     11.05 o 
   4   2   7      282.62      284.02     16.65 o 
   5   2   7       91.19      118.21     21.15 o 
   6   2   7     1339.95     1281.41     35.60 o 
   7   2   7      180.94      163.86     15.49 o 
   8   2   7        0.38        4.21     10.87 o 
   9   2   7       15.67        9.60     16.65 o 
  10   2   7      127.94      143.41     21.40 o 
  11   2   7       40.17       41.99     46.55 o 
  12   2   7       32.89       80.49     39.90 o 
 -12   3   7        3.05       12.56     35.31 o 
 -11   3   7        1.43       -7.11     24.53 o 
 -10   3   7        1.83        4.69     32.78 o 
  -9   3   7        5.74       28.45     18.25 o 
  -8   3   7        2.99      -12.98     16.11 o 
  -7   3   7      167.88      184.00     25.29 o 
  -6   3   7       83.05       54.78     26.60 o 
  -5   3   7       89.66       87.18     11.62 o 
  -4   3   7      475.33      470.49     17.63 o 
  -3   3   7        2.13        3.97      8.46 o 
  -2   3   7      114.25      125.70     11.91 o 
  -1   3   7      174.68      189.39     13.88 o 
   0   3   7       82.62       78.99     12.36 o 
   1   3   7      351.78      342.70     14.92 o 
   2   3   7      191.74      216.83     13.12 o 
   3   3   7      207.75      213.57     13.15 o 
   4   3   7        7.86       12.01     10.39 o 
   5   3   7      772.35      721.38     23.66 o 
   6   3   7     1031.05      994.36     41.76 o 
   7   3   7      221.62      200.38     31.83 o 
   8   3   7       10.14       16.15     33.88 o 
   9   3   7        3.12       -2.53     32.62 o 
  10   3   7        8.60       24.77     66.98 o 
  11   3   7        9.50       21.70     41.17 o 
 -10   4   7       13.73       22.49     26.97 o 
  -9   4   7      145.67      198.17     62.07 o 
  -8   4   7        1.11      -16.47     26.92 o 
  -7   4   7        4.70       18.37     27.87 o 
  -6   4   7       80.87       68.08     33.25 o 
  -5   4   7        3.09       34.52     30.40 o 
  -4   4   7        8.53       -1.88     15.66 o 
  -3   4   7        3.22        1.45     16.62 o 
  -2   4   7       28.36       10.87     16.85 o 
  -1   4   7     1491.87     1402.47     27.93 o 
   0   4   7      214.64      219.01     14.54 o 
   1   4   7        3.59        3.40     12.05 o 
   2   4   7       29.30       41.28     17.96 o 
   3   4   7        4.39        8.64     14.23 o 
   4   4   7      189.55      196.49     20.16 o 
   5   4   7      297.24      303.99     29.96 o 
   6   4   7      275.22      287.54     49.08 o 
   7   4   7       25.69       82.97     36.73 o 
   8   4   7       26.60       52.88     38.63 o 
   9   4   7      393.47      446.51     63.02 o 
  10   4   7        2.28       52.25     41.17 o 
  -9   5   7        4.17       20.27     33.88 o 
  -8   5   7        0.14        4.75     35.15 o 
  -7   5   7      193.68      210.59     44.65 o 
  -6   5   7      126.76      159.29     43.07 o 
  -5   5   7      101.55       63.65     34.20 o 
  -4   5   7       87.18       92.28     22.57 o 
  -3   5   7        9.94       11.41     18.80 o 
  -2   5   7       58.17       52.82     20.82 o 
  -1   5   7       27.58       31.76     20.37 o 
   0   5   7        0.01      -17.22     17.22 o 
   1   5   7       38.73       24.41     21.44 o 
   2   5   7       94.08      100.38     37.84 o 
   3   5   7       33.16       70.03     23.03 o 
   4   5   7        2.86        9.76     21.03 o 
   5   5   7       18.84       -3.17     32.30 o 
   6   5   7       52.52      115.90     42.75 o 
   7   5   7       23.00       45.92     40.22 o 
   8   5   7        3.77       17.73     39.58 o 
  -6   6   7        0.74      101.97     41.17 o 
  -5   6   7      141.08      198.87     50.67 o 
  -4   6   7      106.85      151.69     46.55 o 
  -3   6   7       24.38       15.51     47.66 o 
  -2   6   7        6.40       35.78     23.05 o 
  -1   6   7        0.82        7.98     21.79 o 
   0   6   7       45.51       31.65     24.07 o 
   1   6   7       28.36       33.25     23.74 o 
   2   6   7       36.24       42.39     24.89 o 
   3   6   7       61.03       75.90     26.67 o 
   4   6   7       19.07       24.92     24.74 o 
   5   6   7        5.23       27.23     39.27 o 
 -12   0   8       70.77      231.17     47.50 o 
 -10   0   8      910.00      908.22     63.02 o 
  -8   0   8      447.62      410.09     47.18 o 
  -6   0   8       64.84       66.95     11.78 o 
  -4   0   8     1740.66     1873.88     29.87 o 
  -2   0   8     4424.93     4472.71     68.72 o 
   0   0   8      385.67      355.87     14.88 o 
   2   0   8      822.43      814.85     15.81 o 
   4   0   8     3643.61     4161.93     48.50 o 
   6   0   8      215.18      261.92     28.50 o 
   8   0   8      601.84      591.11     30.55 o 
  10   0   8      349.86      378.54     26.79 o 
 -13   1   8        4.70       31.24     26.51 o 
 -12   1   8      125.78      126.59     28.47 o 
 -11   1   8       10.92       12.85     24.62 o 
 -10   1   8       99.04       86.12     28.82 o 
  -9   1   8      121.72      103.69     27.29 o 
  -8   1   8       34.37       17.04     13.86 o 
  -7   1   8        0.45       -2.92     12.53 o 
  -6   1   8      155.10      161.28     18.49 o 
  -5   1   8     4514.84     4496.96     49.34 o 
  -4   1   8      129.96      145.92     17.33 o 
  -3   1   8      179.78      191.48     14.35 o 
  -2   1   8     4061.92     4075.30     40.34 o 
  -1   1   8      549.00      568.90     18.35 o 
   0   1   8      268.16      291.92     17.47 o 
   1   1   8      632.22      601.57     22.94 o 
   2   1   8      561.29      549.11     31.03 o 
   3   1   8      188.50      214.60     18.00 o 
   4   1   8     5534.28     5575.51     49.28 o 
   5   1   8     1498.15     1535.05     40.95 o 
   6   1   8       39.74       50.07     10.20 o 
   7   1   8        0.52       13.44     10.23 o 
   8   1   8      397.39      372.61     18.30 o 
   9   1   8       46.83       58.39     12.73 o 
  10   1   8       69.99       55.69     13.94 o 
  11   1   8       21.34       51.95     23.72 o 
 -12   2   8       14.09       15.44     55.73 o 
 -11   2   8      186.25      167.26     30.75 o 
 -10   2   8        6.24       11.89     23.21 o 
  -9   2   8        5.50       -3.85     15.76 o 
  -8   2   8        3.10       15.92     15.68 o 
  -7   2   8        5.39       -4.78     14.23 o 
  -6   2   8       26.31       20.85     13.81 o 
  -5   2   8        0.39        6.48     14.76 o 
  -4   2   8     1149.38     1124.24     19.20 o 
  -3   2   8       62.86       66.74      9.55 o 
  -2   2   8      402.77      442.00     17.64 o 
  -1   2   8     1744.92     1710.69     27.78 o 
   0   2   8      375.41      379.54     14.74 o 
   1   2   8     2828.01     2773.23     30.97 o 
   2   2   8      498.19      553.92     18.77 o 
   3   2   8       17.88       15.21     10.37 o 
   4   2   8      489.29      545.14     21.38 o 
   5   2   8      186.17      169.36     27.31 o 
   6   2   8      402.87      418.62     29.10 o 
   7   2   8      426.95      437.78     21.16 o 
   8   2   8       58.98       55.46     12.68 o 
   9   2   8        0.71       -0.77     11.49 o 
  10   2   8        0.79      -25.29     27.55 o 
  11   2   8       33.35       63.47     53.04 o 
  12   2   8       32.52       41.32     39.11 o 
 -11   3   8       14.96        7.46     69.35 o 
 -10   3   8        6.81       -8.40     19.82 o 
  -9   3   8        1.19        7.75     17.34 o 
  -8   3   8        9.07       19.04     17.18 o 
  -7   3   8      243.70      218.85     26.31 o 
  -6   3   8       75.75       66.17     17.87 o 
  -5   3   8      189.37      176.63     13.86 o 
  -4   3   8       95.36       93.70     11.76 o 
  -3   3   8        0.91        0.46      8.88 o 
  -2   3   8      539.39      559.11     18.96 o 
  -1   3   8      358.89      347.45     17.61 o 
   0   3   8      155.35      199.00     13.02 o 
   1   3   8      208.48      243.05     13.92 o 
   2   3   8      390.66      397.56     18.92 o 
   3   3   8        0.21       19.01     10.58 o 
   4   3   8      252.23      255.36     16.83 o 
   5   3   8        8.46        9.49     16.57 o 
   6   3   8      235.92      260.65     29.26 o 
   7   3   8      192.89      191.73     34.52 o 
   8   3   8        0.27        7.92     21.72 o 
   9   3   8       18.85       59.85     35.78 o 
  10   3   8        0.12      -31.76     51.14 o 
  11   3   8       11.55       18.22     44.02 o 
 -10   4   8        8.09      -10.52     37.05 o 
  -9   4   8       24.62       14.85     29.77 o 
  -8   4   8      480.30      397.43     51.30 o 
  -7   4   8      131.18      123.50     37.05 o 
  -6   4   8      271.98      194.75     38.32 o 
  -5   4   8       13.05       11.72     27.55 o 
  -4   4   8      585.33      519.17     29.12 o 
  -3   4   8      176.26      173.29     22.43 o 
  -2   4   8      358.49      314.99     27.86 o 
  -1   4   8       38.93       46.03     11.96 o 
   0   4   8      185.33      172.42     14.05 o 
   1   4   8       84.29       71.83     13.59 o 
   2   4   8       50.88       57.59     20.76 o 
   3   4   8       51.44       31.43     15.23 o 
   4   4   8        2.02       24.14     18.80 o 
   5   4   8      210.68      228.42     28.30 o 
   6   4   8      160.93      122.89     26.73 o 
   7   4   8       47.51       90.57     39.58 o 
   8   4   8       68.41       97.54     43.38 o 
   9   4   8       30.23       42.75     40.22 o 
  10   4   8       14.07       64.92     39.58 o 
  -8   5   8       55.49       61.43     36.42 o 
  -7   5   8       19.75       19.00     32.30 o 
  -6   5   8       24.77       52.25     35.78 o 
  -5   5   8        0.04       -3.17     30.40 o 
  -4   5   8       21.54       44.97     34.52 o 
  -3   5   8      370.24      361.90     32.24 o 
  -2   5   8      152.55      186.68     26.31 o 
  -1   5   8      155.12      123.49     24.95 o 
   0   5   8        7.87        7.61     20.41 o 
   1   5   8       34.41       27.27     21.47 o 
   2   5   8       52.07       60.59     22.27 o 
   3   5   8      151.28      193.81     30.33 o 
   4   5   8       35.54       22.49     52.41 o 
   5   5   8       15.03        9.50     33.57 o 
   6   5   8       89.18       77.90     39.58 o 
   7   5   8      120.41       92.15     40.85 o 
   8   5   8       64.46       75.05     43.70 o 
  -6   6   8       53.78      109.25     46.23 o 
  -5   6   8       11.66       13.93     35.47 o 
  -4   6   8        3.98      -16.15     33.88 o 
  -3   6   8       63.38       54.15     39.27 o 
  -2   6   8        1.95        7.26     20.75 o 
  -1   6   8       41.92       54.14     24.27 o 
   0   6   8       16.70       13.79     35.47 o 
   1   6   8       57.15       44.12     25.86 o 
   2   6   8       14.35       66.05     26.64 o 
   3   6   8      161.26      139.15     47.82 o 
   4   6   8      138.04       73.37     28.33 o 
   5   6   8       25.24       25.97     38.00 o 
 -13   0   9        1.66       26.92     37.37 o 
 -11   0   9       88.82       88.04     38.95 o 
  -9   0   9      159.19      118.44     35.78 o 
  -7   0   9      375.08      360.64     18.95 o 
  -5   0   9      238.14      246.84     15.97 o 
  -3   0   9     3364.17     3351.36     66.18 o 
  -1   0   9     2178.09     2010.30     31.42 o 
   1   0   9       19.75        5.07     16.47 o 
   3   0   9     2060.91     2111.76     50.03 o 
   5   0   9      535.15      540.72     22.20 o 
   7   0   9       46.08       40.85     16.14 o 
   9   0   9      277.04      302.58     28.98 o 
  11   0   9      149.70       49.40     42.12 o 
 -13   1   9       53.86       55.77     27.12 o 
 -12   1   9       70.44      145.71     29.88 o 
 -11   1   9       10.19       33.65     37.37 o 
 -10   1   9        6.97        0.37     22.50 o 
  -9   1   9      599.54      613.03     49.08 o 
  -8   1   9        2.71       14.61     13.99 o 
  -7   1   9       98.26       93.12     15.79 o 
  -6   1   9        2.92        5.93     12.00 o 
  -5   1   9      100.41       91.67     13.69 o 
  -4   1   9     8188.69     8071.50     72.63 o 
  -3   1   9     3202.97     3167.95     38.05 o 
  -2   1   9      546.60      528.00     16.45 o 
  -1   1   9     1181.75     1155.93     23.08 o 
   0   1   9      179.54      165.85     16.50 o 
   1   1   9        1.26        2.59     12.86 o 
   2   1   9     1412.18     1515.40     32.34 o 
   3   1   9     2388.05     2463.06     63.65 o 
   4   1   9      176.86      201.90     16.01 o 
   5   1   9      592.51      556.63     30.73 o 
   6   1   9      424.39      430.07     16.32 o 
   7   1   9      250.04      281.20     15.23 o 
   8   1   9      180.38      183.09     15.07 o 
   9   1   9       94.58       90.53     14.38 o 
  10   1   9       50.27       32.30     15.64 o 
  11   1   9        3.46       28.75     23.50 o 
  12   1   9        3.09      -28.50     37.37 o 
 -12   2   9      124.19      193.14     33.37 o 
 -11   2   9       44.72      104.37     27.07 o 
 -10   2   9      241.24      251.43     32.60 o 
  -9   2   9        4.87        1.86     17.68 o 
  -8   2   9      355.87      326.05     24.83 o 
  -7   2   9       71.51       84.30     19.12 o 
  -6   2   9       30.40       26.55     14.84 o 
  -5   2   9     1242.27     1183.71     38.79 o 
  -4   2   9        7.02       13.16      8.34 o 
  -3   2   9      184.63      197.78     12.11 o 
  -2   2   9      542.99      534.29     18.54 o 
  -1   2   9      486.24      535.88     19.74 o 
   0   2   9       14.78        9.49      9.27 o 
   1   2   9      523.20      532.54     16.89 o 
   2   2   9       11.66       23.12     10.55 o 
   3   2   9       46.59       52.66     11.95 o 
   4   2   9      140.46      125.07     14.51 o 
   5   2   9       24.93       33.89     13.13 o 
   6   2   9       49.69       72.12     15.24 o 
   7   2   9     1378.28     1397.74     36.93 o 
   8   2   9       21.99       19.72     11.77 o 
   9   2   9      175.15      170.86     15.82 o 
  10   2   9      118.50      118.11     29.13 o 
  11   2   9       37.13       49.80     26.56 o 
  12   2   9      168.35      230.22     49.40 o 
 -11   3   9       76.77       84.94     29.08 o 
 -10   3   9       25.99       -4.06     19.35 o 
  -9   3   9        0.87       -6.53     16.78 o 
  -8   3   9       13.30       -8.35     16.42 o 
  -7   3   9       14.02       41.51     19.83 o 
  -6   3   9        3.08        4.66     13.27 o 
  -5   3   9      477.70      507.08     19.09 o 
  -4   3   9     1003.56      975.95     24.72 o 
  -3   3   9      178.67      188.38     13.98 o 
  -2   3   9       31.22       34.32     10.72 o 
  -1   3   9      244.96      280.77     17.51 o 
   0   3   9      259.04      306.21     15.26 o 
   1   3   9      226.18      229.66     14.09 o 
   2   3   9        5.70       -2.23      9.26 o 
   3   3   9      164.18      170.11     15.02 o 
   4   3   9      612.86      628.03     22.30 o 
   5   3   9        1.16      -12.04     12.04 o 
   6   3   9     1525.18     1439.54     49.85 o 
   7   3   9        3.48       -0.41     21.53 o 
   8   3   9      430.51      413.71     74.26 o 
   9   3   9      451.22      413.58     55.42 o 
  10   3   9       14.89      -31.94     51.14 o 
  11   3   9        0.01       50.20     34.83 o 
 -10   4   9       93.76       46.93     53.99 o 
  -9   4   9       24.22      -14.61     25.27 o 
  -8   4   9       80.79       75.05     33.88 o 
  -7   4   9       90.49      101.02     34.20 o 
  -6   4   9        9.59       33.57     30.40 o 
  -5   4   9       42.23       49.08     32.62 o 
  -4   4   9      392.96      352.55     26.99 o 
  -3   4   9       33.84       45.73     18.47 o 
  -2   4   9        0.36        4.87     17.54 o 
  -1   4   9      162.57      157.44     15.61 o 
   0   4   9      317.72      325.46     17.10 o 
   1   4   9      512.05      516.81     19.50 o 
   2   4   9       42.99       29.76     14.89 o 
   3   4   9      143.81      136.22     19.19 o 
   4   4   9       38.68       32.06     19.66 o 
   5   4   9      321.90      285.41     54.78 o 
   6   4   9       28.02       15.89     20.96 o 
   7   4   9        8.25       46.34     23.43 o 
   8   4   9       54.31       59.53     40.53 o 
   9   4   9      249.45      341.69     58.58 o 
  -8   5   9        0.22      -16.78     31.35 o 
  -7   5   9       43.27       -3.48     31.67 o 
  -6   5   9       55.41       62.07     34.52 o 
  -5   5   9       23.24       74.74     36.10 o 
  -4   5   9        6.81       15.20     33.25 o 
  -3   5   9       10.60       -5.06     19.15 o 
  -2   5   9       31.60       74.82     22.18 o 
  -1   5   9      144.03      134.80     29.61 o 
   0   5   9       21.87       15.48     20.81 o 
   1   5   9        0.78       23.51     20.26 o 
   2   5   9       27.39       -3.61     20.32 o 
   3   5   9      172.23      119.60     39.43 o 
   4   5   9       61.53       74.10     38.00 o 
   5   5   9       34.02       44.33     35.47 o 
   6   5   9       67.88       44.97     38.63 o 
   7   5   9       27.82       17.73     37.68 o 
   8   5   9        3.87       75.05     44.97 o 
  -5   6   9       68.21       35.15     41.48 o 
  -4   6   9        0.39       17.10     34.52 o 
  -3   6   9       77.81       97.54     42.75 o 
  -2   6   9       43.13       42.60     24.04 o 
  -1   6   9        0.07       20.48     22.90 o 
   0   6   9       51.82       83.73     50.51 o 
   1   6   9       10.99       10.41     25.02 o 
   2   6   9       61.71       93.90     27.86 o 
   3   6   9       40.39       64.62     40.69 o 
   4   6   9       19.27       37.94     26.83 o 
   5   6   9        0.02      -30.08     35.47 o 
 -12   0  10      182.92      226.74     47.50 o 
 -10   0  10      325.09      309.39     46.23 o 
  -8   0  10      494.08      525.36     50.98 o 
  -6   0  10     1889.24     1734.74     61.43 o 
  -4   0  10      455.35      522.20     34.52 o 
  -2   0  10      673.60      694.96     23.48 o 
   0   0  10     1441.63     1355.73     23.55 o 
   2   0  10     4024.72     4162.37     77.27 o 
   4   0  10       19.99       31.16     10.83 o 
   6   0  10      119.91       97.51     16.79 o 
   8   0  10        6.97       33.97     16.95 o 
  10   0  10        6.05      -20.70     56.68 o 
 -13   1  10       64.96       90.22     29.89 o 
 -12   1  10       77.72      121.59     30.34 o 
 -11   1  10      377.32      341.73     36.43 o 
 -10   1  10       13.85       26.30     22.63 o 
  -9   1  10       58.45       45.05     24.39 o 
  -8   1  10      172.89      177.70     19.14 o 
  -7   1  10        7.46        7.09     17.89 o 
  -6   1  10       36.23       43.21     13.35 o 
  -5   1  10     2070.87     2040.43     34.71 o 
  -4   1  10      216.21      209.14     15.86 o 
  -3   1  10        1.86        3.19      9.13 o 
  -2   1  10      893.43      872.89     18.71 o 
  -1   1  10      414.17      413.38     16.77 o 
   0   1  10      174.31      182.74     16.91 o 
   1   1  10       10.83       17.42     12.54 o 
   2   1  10      100.25       93.89     15.11 o 
   3   1  10      187.72      205.59     18.79 o 
   4   1  10       15.78       -8.63     12.31 o 
   5   1  10      249.58      298.07     16.53 o 
   6   1  10        1.92       -3.48      9.11 o 
   7   1  10        1.31       -0.04     11.75 o 
   8   1  10      711.05      701.18     27.05 o 
   9   1  10      327.92      305.85     21.36 o 
  10   1  10        1.48       -8.54     14.54 o 
  11   1  10       17.40       31.67     39.58 o 
  12   1  10       27.40       43.70     40.85 o 
 -12   2  10        0.00      -21.24     27.87 o 
 -11   2  10        3.14      -11.25     23.08 o 
 -10   2  10        8.36      -21.60     21.60 o 
  -9   2  10       85.82      113.16     20.25 o 
  -8   2  10        1.23      -11.59     16.84 o 
  -7   2  10       31.77       33.79     18.19 o 
  -6   2  10        0.84        2.06     13.31 o 
  -5   2  10     3156.70     3045.23     33.58 o 
  -4   2  10      242.30      257.64     13.05 o 
  -3   2  10      561.49      587.70     17.37 o 
  -2   2  10      372.73      376.95     17.87 o 
  -1   2  10     1897.86     1896.38     30.62 o 
   0   2  10      876.14      862.72     22.49 o 
   1   2  10      563.72      542.48     19.52 o 
   2   2  10      789.98      843.13     23.76 o 
   3   2  10      362.80      320.20     18.87 o 
   4   2  10       82.84       97.49     15.54 o 
   5   2  10      571.38      561.61     24.10 o 
   6   2  10      152.78      148.02     18.28 o 
   7   2  10      303.90      280.49     22.83 o 
   8   2  10      374.21      366.84     18.69 o 
   9   2  10      124.56      124.18     17.48 o 
  10   2  10        0.08       13.70     15.42 o 
  11   2  10      124.36      177.02     48.45 o 
 -11   3  10       87.32       85.12     29.23 o 
 -10   3  10       53.15       41.93     19.68 o 
  -9   3  10       74.80       71.21     19.68 o 
  -8   3  10       91.96       81.76     19.78 o 
  -7   3  10      125.57      136.69     21.16 o 
  -6   3  10       30.43       24.93     14.19 o 
  -5   3  10       59.04       38.67     16.51 o 
  -4   3  10      134.38      140.47     13.53 o 
  -3   3  10      374.35      373.03     18.37 o 
  -2   3  10     1255.27     1257.92     28.72 o 
  -1   3  10        0.46       -1.56     10.41 o 
   0   3  10      222.19      218.48     14.25 o 
   1   3  10      244.66      248.79     15.19 o 
   2   3  10        3.25       -3.92      9.83 o 
   3   3  10       51.17       65.80     18.35 o 
   4   3  10       75.25       80.94     13.84 o 
   5   3  10      356.34      344.36     21.49 o 
   6   3  10        4.67        3.59     21.88 o 
   7   3  10      609.47      649.25     42.32 o 
   8   3  10      216.77      251.07     41.64 o 
   9   3  10       25.62       61.70     26.98 o 
  10   3  10        0.49      -25.33     34.52 o 
  11   3  10        6.68       -0.30     28.53 o 
 -10   4  10       91.42       77.24     30.58 o 
  -9   4  10        4.80        8.19     30.08 o 
  -8   4  10      115.41      145.04     39.58 o 
  -7   4  10        8.50       17.10     31.03 o 
  -6   4  10      112.83      120.65     33.88 o 
  -5   4  10        6.78       -8.23     26.28 o 
  -4   4  10      209.56      235.41     24.06 o 
  -3   4  10       41.48       36.49     28.34 o 
  -2   4  10      100.74      120.86     29.77 o 
  -1   4  10       81.27       81.73     14.34 o 
   0   4  10        0.17        8.53     11.20 o 
   1   4  10      106.15       89.96     13.06 o 
   2   4  10      327.38      318.03     22.89 o 
   3   4  10       23.41       30.68     15.78 o 
   4   4  10      273.11      329.37     30.13 o 
   5   4  10       74.66       55.33     25.02 o 
   6   4  10        0.95       13.91     20.22 o 
   7   4  10      132.91      157.65     36.73 o 
   8   4  10      115.29      124.45     45.60 o 
   9   4  10       18.83       61.12     42.43 o 
  -8   5  10        0.36        0.63     31.67 o 
  -7   5  10       12.36       -6.97     32.62 o 
  -6   5  10       37.90       -1.90     31.67 o 
  -5   5  10       74.28      108.62     38.95 o 
  -4   5  10        1.83       -4.75     33.57 o 
  -3   5  10       18.88       37.52     27.23 o 
  -2   5  10      144.84      143.52     25.64 o 
  -1   5  10       77.46       81.04     23.67 o 
   0   5  10        0.19      -18.84     19.92 o 
   1   5  10       73.43       92.67     27.55 o 
   2   5  10        9.80       31.46     23.43 o 
   3   5  10       14.45       31.85     25.20 o 
   4   5  10      103.00      108.33     24.27 o 
   5   5  10       16.02       33.57     36.42 o 
   6   5  10       21.83       90.57     41.80 o 
   7   5  10       51.93      125.72     46.55 o 
  -5   6  10       38.03       31.98     38.95 o 
  -4   6  10       12.06       -7.28     37.37 o 
  -3   6  10       47.37       60.17     39.58 o 
  -2   6  10        3.69       34.38     24.07 o 
  -1   6  10       19.19       68.64     25.40 o 
   0   6  10        2.65       25.95     23.62 o 
   1   6  10       43.14       76.82     30.88 o 
   2   6  10        7.00       20.20     24.39 o 
   3   6  10       29.16       46.96     25.87 o 
   4   6  10       46.47      126.99     46.55 o 
 -13   0  11      106.24      139.02     46.87 o 
 -11   0  11       65.90       79.80     36.42 o 
  -9   0  11        0.30       -2.53     28.82 o 
  -7   0  11     1173.66     1070.99     56.05 o 
  -5   0  11     1733.40     1671.41     57.32 o 
  -3   0  11      586.27      591.23     31.98 o 
  -1   0  11     3251.47     3346.86     43.06 o 
   1   0  11      464.37      476.28     32.62 o 
   3   0  11     6949.69     7472.38     78.22 o 
   5   0  11       40.27       47.60     15.83 o 
   7   0  11       52.80       64.42     17.32 o 
   9   0  11        5.21       -0.32     24.38 o 
  11   0  11      299.48      283.32     91.68 o 
 -12   1  11       26.37       33.67     25.20 o 
 -11   1  11      119.48       84.42     27.42 o 
 -10   1  11      312.11      328.16     45.28 o 
  -9   1  11      209.99      215.86     29.45 o 
  -8   1  11      270.72      282.39     21.37 o 
  -7   1  11      188.10      180.43     18.78 o 
  -6   1  11       18.09       15.85     13.66 o 
  -5   1  11     1030.68     1022.88     26.81 o 
  -4   1  11      495.57      540.07     29.75 o 
  -3   1  11      166.05      153.41     12.30 o 
  -2   1  11      747.39      709.73     21.02 o 
  -1   1  11     1337.41     1279.16     24.59 o 
   0   1  11      567.87      577.89     17.33 o 
   1   1  11      580.68      625.07     26.64 o 
   2   1  11      141.09      146.94     17.13 o 
   3   1  11        0.29        4.59     13.44 o 
   4   1  11      315.68      323.62     22.81 o 
   5   1  11       69.97       65.61     10.81 o 
   6   1  11     1152.56     1158.58     23.02 o 
   7   1  11      123.99      119.60     12.35 o 
   8   1  11      159.71      203.51     18.16 o 
   9   1  11      274.32      268.72     20.61 o 
  10   1  11        0.06      -17.63     17.63 o 
  11   1  11       14.95       -3.02     51.47 o 
  12   1  11       13.93       15.20     41.17 o 
 -12   2  11       28.11       55.62     31.98 o 
 -11   2  11        0.09       -5.90     23.87 o 
 -10   2  11       10.41      -16.64     25.81 o 
  -9   2  11        0.33        4.00     16.92 o 
  -8   2  11       36.17       57.22     18.79 o 
  -7   2  11       10.55       -7.30     14.77 o 
  -6   2  11      766.50      763.84     30.00 o 
  -5   2  11      533.63      533.21     18.52 o 
  -4   2  11      426.11      438.90     16.11 o 
  -3   2  11     1831.76     1827.40     26.25 o 
  -2   2  11      413.05      429.89     18.85 o 
  -1   2  11       28.37       35.24      9.95 o 
   0   2  11        2.00       10.91      9.80 o 
   1   2  11      694.35      738.01     22.64 o 
   2   2  11     1088.39     1026.63     25.14 o 
   3   2  11      145.87      170.94     15.78 o 
   4   2  11      234.23      225.20     18.00 o 
   5   2  11       12.66       27.65     14.05 o 
   6   2  11     1893.83     1832.33     57.78 o 
   7   2  11       87.41       81.17     17.55 o 
   8   2  11       46.11       32.20     15.00 o 
   9   2  11       86.32       68.59     16.95 o 
  10   2  11       51.39       68.31     18.04 o 
  11   2  11       16.36       39.58     42.12 o 
 -11   3  11       10.04       45.13     27.56 o 
 -10   3  11        3.55       -7.24     17.29 o 
  -9   3  11      147.53      121.09     22.08 o 
  -8   3  11       41.36       52.69     19.06 o 
  -7   3  11      118.51      151.33     21.81 o 
  -6   3  11      363.29      398.35     23.77 o 
  -5   3  11       58.88       93.33     28.50 o 
  -4   3  11      603.26      624.06     21.95 o 
  -3   3  11      229.25      239.29     16.39 o 
  -2   3  11       29.44       26.47     14.15 o 
  -1   3  11        9.47       11.47     11.51 o 
   0   3  11      886.40      886.14     21.89 o 
   1   3  11      412.32      384.47     17.84 o 
   2   3  11      109.98      101.11     14.71 o 
   3   3  11        1.50       26.93     12.47 o 
   4   3  11       66.68       45.21     13.61 o 
   5   3  11      103.56      109.85     16.18 o 
   6   3  11      205.18      213.38     28.85 o 
   7   3  11      445.27      467.86     38.32 o 
   8   3  11        4.35       24.62     24.30 o 
   9   3  11        6.86       49.08     25.97 o 
  10   3  11       19.30        2.48     65.39 o 
 -10   4  11        3.10      -17.26     25.35 o 
  -9   4  11      136.88       91.98     29.70 o 
  -8   4  11       34.56        9.89     29.61 o 
  -7   4  11      195.89      206.15     42.43 o 
  -6   4  11        1.01       46.87     32.62 o 
  -5   4  11        2.79      -25.65     29.45 o 
  -4   4  11       53.25       59.02     18.26 o 
  -3   4  11      476.20      461.33     30.51 o 
  -2   4  11      188.66      158.55     55.73 o 
  -1   4  11       27.23       27.48     12.15 o 
   0   4  11       30.57       30.18     12.01 o 
   1   4  11       67.88       95.53     13.42 o 
   2   4  11       26.86       23.03     15.00 o 
   3   4  11      295.23      290.71     28.08 o 
   4   4  11       18.39       21.00     19.85 o 
   5   4  11      113.94      142.93     25.38 o 
   6   4  11       20.50       11.61     26.44 o 
   7   4  11        3.49        1.97     22.18 o 
   8   4  11       17.72      -21.14     21.14 o 
   9   4  11       71.32      148.52     47.18 o 
  -8   5  11       58.59       67.77     40.53 o 
  -7   5  11       11.89        6.97     35.15 o 
  -6   5  11       12.44       44.97     34.83 o 
  -5   5  11       93.90      118.75     40.53 o 
  -4   5  11       10.06       44.97     35.78 o 
  -3   5  11      104.08      100.47     23.40 o 
  -2   5  11      170.65      195.56     47.82 o 
  -1   5  11       43.61       34.19     21.22 o 
   0   5  11       19.46        6.57     21.28 o 
   1   5  11        6.39        6.02     22.17 o 
   2   5  11      190.99      222.11     31.41 o 
   3   5  11       96.12       90.83     24.92 o 
   4   5  11       61.32       55.01     21.97 o 
   5   5  11        2.68       28.18     21.84 o 
   6   5  11       19.38      -19.95     35.78 o 
   7   5  11        3.72       65.23     43.07 o 
  -5   6  11       14.95       15.20     36.42 o 
  -4   6  11        7.27      -32.62     32.62 o 
  -3   6  11        2.18       17.10     39.27 o 
  -2   6  11       10.04       28.26     24.70 o 
  -1   6  11       24.93        6.60     22.50 o 
   0   6  11       18.80       -2.79     36.73 o 
   1   6  11        8.59      -16.63     25.02 o 
   2   6  11        8.36       35.19     25.86 o 
   3   6  11        1.53       -9.17     37.84 o 
   4   6  11       39.40       81.70     43.38 o 
 -12   0  12       89.42       50.67     38.63 o 
 -10   0  12      136.94      132.69     40.53 o 
  -8   0  12     2301.23     2301.90     82.97 o 
  -6   0  12      806.14      781.24     49.08 o 
  -4   0  12      180.81      138.39     26.60 o 
  -2   0  12     8133.64     8407.85    171.32 o 
   0   0  12      398.26      386.64     17.12 o 
   2   0  12     1797.04     1824.36     55.10 o 
   4   0  12      427.21      417.65     16.53 o 
   6   0  12      422.35      397.71     28.03 o 
   8   0  12      337.38      280.26     39.90 o 
  10   0  12      137.48      113.05     37.68 o 
 -12   1  12       35.57       36.88     27.87 o 
 -11   1  12       56.03       62.44     25.63 o 
 -10   1  12       12.14       52.79     23.67 o 
  -9   1  12        6.80       28.15     21.91 o 
  -8   1  12     1069.64     1048.89     32.16 o 
  -7   1  12      130.17      158.91     36.11 o 
  -6   1  12      220.67      213.49     18.23 o 
  -5   1  12       21.29       11.09     12.14 o 
  -4   1  12        2.55        3.68     11.76 o 
  -3   1  12      326.65      348.86     15.70 o 
  -2   1  12      167.67      177.04     20.38 o 
  -1   1  12       30.11       51.40     11.51 o 
   0   1  12      119.10      145.59     12.13 o 
   1   1  12        3.01        6.64      8.06 o 
   2   1  12      233.78      227.37     20.15 o 
   3   1  12      555.71      530.42     25.28 o 
   4   1  12        5.10        0.72     13.38 o 
   5   1  12        7.97        8.80     15.31 o 
   6   1  12      112.89      130.94     12.40 o 
   7   1  12       51.92       51.40     15.52 o 
   8   1  12      153.49      155.12     17.46 o 
   9   1  12      192.37      179.90     23.55 o 
  10   1  12       45.68       41.17     20.72 o 
  11   1  12       23.18       43.93     21.26 o 
 -12   2  12        7.62       -7.59     26.32 o 
 -11   2  12       45.73       38.47     25.23 o 
 -10   2  12        0.01       12.35     23.08 o 
  -9   2  12       41.88       32.14     17.61 o 
  -8   2  12      580.83      597.71     39.97 o 
  -7   2  12      110.91      141.18     19.34 o 
  -6   2  12      134.14      157.35     22.33 o 
  -5   2  12     2903.93     2970.59     29.64 o 
  -4   2  12       51.54       47.69      9.71 o 
  -3   2  12       90.62       89.78     12.91 o 
  -2   2  12      700.24      733.91     36.23 o 
  -1   2  12       66.89       87.06     11.72 o 
   0   2  12      269.90      281.60     17.63 o 
   1   2  12       24.31       31.30     12.26 o 
   2   2  12       41.12       47.68     12.74 o 
   3   2  12      524.73      490.09     22.58 o 
   4   2  12      184.83      159.94     17.38 o 
   5   2  12     2105.29     2090.32     40.71 o 
   6   2  12        2.45        2.15     15.06 o 
   7   2  12       93.10       69.53     17.44 o 
   8   2  12      155.70      171.03     24.68 o 
   9   2  12       29.91       33.69     16.03 o 
  10   2  12       31.12       23.56     25.12 o 
  11   2  12       12.59       47.05     28.14 o 
 -11   3  12       44.36        6.94     27.52 o 
 -10   3  12       98.60       89.77     28.53 o 
  -9   3  12       89.63       73.91     20.80 o 
  -8   3  12       20.77       23.12     18.15 o 
  -7   3  12     1018.69      938.94     41.19 o 
  -6   3  12      645.91      615.51     66.03 o 
  -5   3  12        5.78      -10.37     16.27 o 
  -4   3  12       83.73       81.27     13.26 o 
  -3   3  12      277.03      292.59     22.76 o 
  -2   3  12       52.11       49.51     12.97 o 
  -1   3  12       14.47        6.80     10.78 o 
   0   3  12       89.34      105.28     15.44 o 
   1   3  12      393.33      427.87     29.19 o 
   2   3  12      193.44      185.22     16.71 o 
   3   3  12       34.78       11.79     12.74 o 
   4   3  12      206.41      186.37     18.18 o 
   5   3  12      306.18      345.14     22.72 o 
   6   3  12      389.63      413.02     24.31 o 
   7   3  12      193.99      186.04     29.08 o 
   8   3  12      267.52      279.44     34.74 o 
   9   3  12        4.99        4.05     25.34 o 
  10   3  12       11.98        1.99     25.41 o 
 -10   4  12        0.53      -11.14     26.83 o 
  -9   4  12       22.22       13.12     27.15 o 
  -8   4  12        0.01      -15.19     34.99 o 
  -7   4  12      390.86      290.07     47.18 o 
  -6   4  12      625.94      523.15     55.73 o 
  -5   4  12       97.07       98.17     34.52 o 
  -4   4  12       28.77       23.33     16.99 o 
  -3   4  12      127.50       97.24     20.65 o 
  -2   4  12      281.04      327.73     28.85 o 
  -1   4  12      140.73      154.11     16.82 o 
   0   4  12        4.80        0.78     11.65 o 
   1   4  12        0.32        0.96     11.69 o 
   2   4  12      399.39      431.04     25.86 o 
   3   4  12       30.18       73.48     20.85 o 
   4   4  12      123.68      162.27     25.56 o 
   5   4  12       31.92       22.61     20.82 o 
   6   4  12        0.84        6.03     22.37 o 
   7   4  12       31.41       56.96     25.29 o 
   8   4  12       60.00       58.91     25.29 o 
   9   4  12       36.94       63.97     43.70 o 
  -8   5  12       43.51       55.10     39.90 o 
  -7   5  12        2.61       29.77     37.05 o 
  -6   5  12        0.00      -24.38     31.67 o 
  -5   5  12       36.37      -14.25     31.67 o 
  -4   5  12        2.11      -31.67     32.62 o 
  -3   5  12       10.02       51.80     21.61 o 
  -2   5  12       19.56       20.10     19.87 o 
  -1   5  12      502.30      511.73     41.48 o 
   0   5  12       96.60      179.46     28.66 o 
   1   5  12       50.66       50.80     22.68 o 
   2   5  12       37.10       84.50     26.85 o 
   3   5  12       49.44       42.28     21.74 o 
   4   5  12       14.59        1.84     20.75 o 
   5   5  12       13.32       27.56     23.07 o 
   6   5  12        4.79       41.05     46.87 o 
   7   5  12        2.92        6.02     37.68 o 
  -4   6  12        9.99        1.27     38.32 o 
  -3   6  12       43.62       51.62     39.27 o 
  -2   6  12       16.92       -1.19     22.27 o 
  -1   6  12       22.77        3.40     22.82 o 
   0   6  12       32.60       39.36     86.14 o 
   1   6  12        0.85       -4.61     41.64 o 
   2   6  12       24.13       38.93     26.08 o 
   3   6  12        9.14      -19.98     33.73 o 
 -11   0  13        3.61       32.30     35.47 o 
  -9   0  13       41.57       53.52     31.98 o 
  -7   0  13      255.92      221.04     38.95 o 
  -5   0  13      444.38      473.11     41.17 o 
  -3   0  13      358.72      544.68     35.15 o 
  -1   0  13     3360.04     3477.13     45.48 o 
   1   0  13      795.96      824.94     40.85 o 
   3   0  13      386.35      423.71     37.68 o 
   5   0  13     1510.67     1528.72     57.32 o 
   7   0  13      529.62      545.00     48.13 o 
   9   0  13       65.22       82.65     34.52 o 
  11   0  13       27.04      -45.19    119.86 o 
 -12   1  13        5.69       33.57     25.08 o 
 -11   1  13        0.61       -4.88     32.46 o 
 -10   1  13      125.85      135.76     40.38 o 
  -9   1  13        0.04       31.05     22.61 o 
  -8   1  13       68.97       97.12     25.79 o 
  -7   1  13     1456.11     1394.61     33.50 o 
  -6   1  13      359.10      330.14     21.76 o 
  -5   1  13       20.06       22.77     12.86 o 
  -4   1  13      360.90      373.04     26.01 o 
  -3   1  13      215.40      271.07     20.98 o 
  -2   1  13     2888.94     2923.15     32.87 o 
  -1   1  13        0.87       10.58     13.25 o 
   0   1  13      294.13      294.02     14.79 o 
   1   1  13      821.10      792.51     18.17 o 
   2   1  13      915.86      906.83     31.02 o 
   3   1  13      516.14      551.70     32.46 o 
   4   1  13       51.27       29.73     16.21 o 
   5   1  13        9.70       37.17     16.67 o 
   6   1  13        1.42       -7.43     14.22 o 
   7   1  13       10.36       -1.22     14.38 o 
   8   1  13      140.41      147.80     21.11 o 
   9   1  13       48.00       45.37     20.03 o 
  10   1  13       53.56       62.03     22.07 o 
  11   1  13      117.85      117.78     24.41 o 
 -12   2  13      111.06      124.83     34.68 o 
 -11   2  13        1.01      -14.80     23.69 o 
 -10   2  13       33.85       51.33     26.15 o 
  -9   2  13       79.50       65.04     38.79 o 
  -8   2  13     1121.86     1075.31     34.82 o 
  -7   2  13      115.58       99.79     18.40 o 
  -6   2  13      599.18      562.92     27.71 o 
  -5   2  13        4.92       14.12      8.61 o 
  -4   2  13      142.62      146.83     12.03 o 
  -3   2  13        4.78       14.05     11.40 o 
  -2   2  13      231.61      213.84     16.20 o 
  -1   2  13      102.12      124.52     12.79 o 
   0   2  13       24.09       28.08     12.63 o 
   1   2  13      769.46      799.67     25.04 o 
   2   2  13       42.43       55.69     13.22 o 
   3   2  13      114.41      141.12     19.30 o 
   4   2  13       11.08        3.43     18.72 o 
   5   2  13      119.08      162.73     22.53 o 
   6   2  13      620.94      645.23     29.32 o 
   7   2  13        9.89       -5.74     18.07 o 
   8   2  13       13.52        8.58     17.64 o 
   9   2  13      100.67      123.37     21.67 o 
  10   2  13        6.26       11.54     19.24 o 
  11   2  13       28.89       39.21     40.38 o 
 -11   3  13       62.16       89.26     43.38 o 
 -10   3  13        0.87        8.14     25.49 o 
  -9   3  13      130.38      107.31     22.42 o 
  -8   3  13       12.52       12.45     18.43 o 
  -7   3  13       46.35       63.59     19.14 o 
  -6   3  13      345.93      332.29     24.13 o 
  -5   3  13       34.68       37.21     17.88 o 
  -4   3  13        0.93       -6.44     11.39 o 
  -3   3  13       27.05       20.70     12.46 o 
  -2   3  13       69.58       62.68     14.34 o 
  -1   3  13       47.76       50.18     12.12 o 
   0   3  13      336.24      336.81     17.74 o 
   1   3  13       70.85       59.36     13.93 o 
   2   3  13       27.84       34.70     13.18 o 
   3   3  13      283.50      290.75     20.10 o 
   4   3  13      515.10      503.27     24.42 o 
   5   3  13        1.45        3.18     23.58 o 
   6   3  13      302.49      263.21     31.78 o 
   7   3  13        0.58       33.17     23.50 o 
   8   3  13        0.46       70.37     26.93 o 
   9   3  13      167.64      176.68     31.77 o 
  10   3  13        3.35       21.69     28.17 o 
 -10   4  13       12.19       14.47     46.23 o 
  -9   4  13       43.15       60.89     29.46 o 
  -8   4  13      285.95      264.17     47.98 o 
  -7   4  13       44.41       40.53     34.20 o 
  -6   4  13       24.54       66.18     34.83 o 
  -5   4  13       81.62      107.67     38.32 o 
  -4   4  13       60.31       42.43     32.30 o 
  -3   4  13     1154.55     1161.59     41.96 o 
  -2   4  13       39.70       41.99     20.37 o 
  -1   4  13       15.78        5.42     12.13 o 
   0   4  13      303.56      308.51     18.52 o 
   1   4  13        0.86       11.40     12.28 o 
   2   4  13       96.41       94.42     20.84 o 
   3   4  13      807.73      785.17     38.58 o 
   4   4  13       61.37       46.89     34.99 o 
   5   4  13        1.91        2.67     20.62 o 
   6   4  13       48.54       39.62     22.94 o 
   7   4  13      208.99      219.72     32.78 o 
   8   4  13        5.50       34.21     34.68 o 
   9   4  13        5.02       12.17     25.18 o 
  -8   5  13       30.47       28.50     39.58 o 
  -7   5  13       31.11       80.75     41.17 o 
  -6   5  13        6.00       64.60     38.00 o 
  -5   5  13        6.72        4.43     31.98 o 
  -4   5  13        0.23      -32.62     32.62 o 
  -3   5  13       39.67       68.08     38.63 o 
  -2   5  13        9.47       24.71     21.21 o 
  -1   5  13        2.55        5.05     20.92 o 
   0   5  13       98.26      116.40     26.17 o 
   1   5  13       57.32       73.60     25.26 o 
   2   5  13       74.20      109.04     27.31 o 
   3   5  13       21.21       26.93     20.95 o 
   4   5  13       24.84       40.30     22.50 o 
   5   5  13        7.40        6.36     27.08 o 
   6   5  13        0.20       -1.55     23.79 o 
   7   5  13       14.61       56.05     42.43 o 
  -4   6  13       43.62       64.60     41.48 o 
  -3   6  13       67.16       40.53     42.43 o 
  -2   6  13       23.92       -9.18     38.00 o 
  -1   6  13        2.73       22.78     23.73 o 
   0   6  13        0.85       31.02     24.11 o 
   1   6  13        7.87       30.65     26.00 o 
   2   6  13        5.98       13.10     23.38 o 
   3   6  13       18.68      -10.13     33.25 o 
 -12   0  14      104.59      114.95     41.17 o 
 -10   0  14       58.12      120.02     39.90 o 
  -8   0  14        1.56       31.35     30.72 o 
  -6   0  14        0.07        2.85     23.75 o 
  -4   0  14        2.33      -19.63     19.63 o 
  -2   0  14      196.04      159.95     17.42 o 
   0   0  14       18.22       22.20      9.97 o 
   2   0  14       17.41       39.58     21.85 o 
   4   0  14       30.08       28.82     21.22 o 
   6   0  14      172.25      142.82     32.30 o 
   8   0  14      314.47      316.99     43.07 o 
  10   0  14       10.40      -11.08     28.18 o 
 -12   1  14        5.87       42.05     27.08 o 
 -11   1  14       43.14       32.46     25.08 o 
 -10   1  14       26.72       22.20     23.43 o 
  -9   1  14      201.70      246.34     31.98 o 
  -8   1  14       35.79       60.02     24.13 o 
  -7   1  14      198.74      230.99     20.42 o 
  -6   1  14       10.14        9.73     13.28 o 
  -5   1  14        6.61        3.77     19.70 o 
  -4   1  14      168.61      165.05     16.59 o 
  -3   1  14        0.63      -11.28     11.28 o 
  -2   1  14        3.27       -7.38      9.51 o 
  -1   1  14       17.55        6.77     10.63 o 
   0   1  14      109.57      100.79     11.49 o 
   1   1  14      673.92      627.96     27.25 o 
   2   1  14     1902.94     1900.99     57.32 o 
   3   1  14      256.84      281.30     37.84 o 
   4   1  14      932.32      950.65     34.45 o 
   5   1  14      249.47      202.00     23.24 o 
   6   1  14        0.09       -7.80     13.85 o 
   7   1  14        7.82       18.04     17.55 o 
   8   1  14        4.71      -13.49     17.72 o 
   9   1  14       37.25       26.85     19.16 o 
  10   1  14       36.56       32.71     29.35 o 
  11   1  14      107.23       80.35     23.35 o 
 -12   2  14        0.27       37.48     58.43 o 
 -11   2  14       92.40       59.99     27.23 o 
 -10   2  14       19.83       22.36     34.36 o 
  -9   2  14       76.64       92.89     33.09 o 
  -8   2  14       12.55        8.96     16.89 o 
  -7   2  14        0.97      -14.55     14.55 o 
  -6   2  14     1674.76     1633.87     39.67 o 
  -5   2  14      298.36      339.99     19.63 o 
  -4   2  14      402.99      392.00     15.96 o 
  -3   2  14      655.39      666.61     23.49 o 
  -2   2  14       70.20       83.92     14.48 o 
  -1   2  14     1109.39     1034.54     31.43 o 
   0   2  14     1052.27      971.25     26.74 o 
   1   2  14      124.61      124.51     15.15 o 
   2   2  14       30.97       41.27     13.67 o 
   3   2  14      208.88      208.26     19.00 o 
   4   2  14      300.68      294.70     21.33 o 
   5   2  14     1104.45     1070.24     33.84 o 
   6   2  14      677.05      604.09     41.10 o 
   7   2  14        0.16       15.89     16.03 o 
   8   2  14        0.13        2.37     17.05 o 
   9   2  14        0.12        2.66     17.70 o 
  10   2  14       71.96       29.95     20.41 o 
  11   2  14        5.92       45.30     30.18 o 
 -11   3  14        4.52       10.33     25.18 o 
 -10   3  14       14.79       32.92     25.91 o 
  -9   3  14      222.55      221.50     25.85 o 
  -8   3  14      172.42      198.67     24.68 o 
  -7   3  14        0.06       22.71     30.10 o 
  -6   3  14       16.70        2.02     15.91 o 
  -5   3  14     1493.70     1481.53     42.99 o 
  -4   3  14       10.71        8.83     12.52 o 
  -3   3  14        1.25        0.04     12.07 o 
  -2   3  14       42.41       43.34     13.71 o 
  -1   3  14       11.15       12.33     11.66 o 
   0   3  14      131.41      125.89     14.60 o 
   1   3  14      224.75      203.79     18.04 o 
   2   3  14     1005.94      934.34     43.40 o 
   3   3  14       85.17       85.11     15.90 o 
   4   3  14       11.36       17.58     14.30 o 
   5   3  14      771.37      770.55     48.93 o 
   6   3  14        0.02       14.52     15.27 o 
   7   3  14       16.50       37.06     25.15 o 
   8   3  14        1.24       34.60     29.45 o 
   9   3  14      397.47      346.51     39.61 o 
  10   3  14        3.66       68.18     29.70 o 
  -9   4  14       20.68        4.81     32.14 o 
  -8   4  14       13.66       -9.71     35.15 o 
  -7   4  14        7.85        5.38     28.18 o 
  -6   4  14       75.16       28.18     34.83 o 
  -5   4  14      246.06      218.19     41.48 o 
  -4   4  14       48.27       43.07     33.57 o 
  -3   4  14        4.75       -1.93     32.93 o 
  -2   4  14      189.17      213.24     18.39 o 
  -1   4  14       23.21        8.21     12.26 o 
   0   4  14       13.20       14.96     12.19 o 
   1   4  14       82.10       70.64     13.99 o 
   2   4  14        0.31        1.61     17.38 o 
   3   4  14      183.61      162.34     25.81 o 
   4   4  14        2.49      -15.24     18.79 o 
   5   4  14       52.30       47.85     22.82 o 
   6   4  14       35.92       39.64     48.93 o 
   7   4  14        1.10        4.12     24.18 o 
   8   4  14      108.13      109.93     30.24 o 
  -7   5  14       16.05       34.52     38.95 o 
  -6   5  14       31.69      110.20     41.17 o 
  -5   5  14       77.28       71.57     38.32 o 
  -4   5  14        0.00      -29.45     34.20 o 
  -3   5  14        3.79       24.07     34.20 o 
  -2   5  14       25.13       37.96     24.54 o 
  -1   5  14        3.63       40.87     22.82 o 
   0   5  14        0.25       27.57     23.26 o 
   1   5  14       37.38       67.44     24.16 o 
   2   5  14       98.80      143.45     41.48 o 
   3   5  14        0.06       10.46     19.66 o 
   4   5  14       23.40       40.07     42.75 o 
   5   5  14       49.23       78.91     26.02 o 
   6   5  14        0.12       24.58     24.12 o 
  -3   6  14       84.61      122.87     46.23 o 
  -2   6  14       10.73        4.43     36.73 o 
  -1   6  14       51.01       64.55     27.14 o 
   0   6  14       14.47       34.37     25.64 o 
   1   6  14        9.77       32.89     25.61 o 
   2   6  14       12.21       45.87     26.17 o 
 -11   0  15       32.22       39.58     35.15 o 
  -9   0  15      116.80       84.24     35.47 o 
  -7   0  15      335.57      408.83     48.13 o 
  -5   0  15     1403.65     1505.15     57.32 o 
  -3   0  15      334.42      439.53     40.06 o 
  -1   0  15      383.70      333.23     20.59 o 
   1   0  15      430.59      433.53     36.42 o 
   3   0  15       68.72       84.55     25.97 o 
   5   0  15      612.54      637.78     45.60 o 
   7   0  15       15.23        7.28     25.97 o 
   9   0  15       11.58       78.85     32.93 o 
  11   0  15      141.32       95.94    153.90 o 
 -12   1  15       18.38       21.01     25.72 o 
 -11   1  15       33.02       48.92     25.13 o 
 -10   1  15        9.07        5.28     27.39 o 
  -9   1  15       64.61       36.43     22.36 o 
  -8   1  15       82.00       93.41     25.80 o 
  -7   1  15      458.15      475.17     25.31 o 
  -6   1  15      559.55      537.96     24.53 o 
  -5   1  15       66.52       64.64     19.29 o 
  -4   1  15      311.56      325.52     25.67 o 
  -3   1  15     1330.14     1366.20     29.62 o 
  -2   1  15      690.77      686.90     19.90 o 
  -1   1  15       60.85       73.66     12.80 o 
   0   1  15      103.27       97.95     11.57 o 
   1   1  15     1916.53     1945.63     43.66 o 
   2   1  15      451.15      408.05     26.19 o 
   3   1  15      227.87      204.12     21.49 o 
   4   1  15      690.86      674.20     44.02 o 
   5   1  15      215.64      212.43     24.17 o 
   6   1  15      366.13      358.15     30.10 o 
   7   1  15        9.09        4.34     17.40 o 
   8   1  15      166.09      128.80     21.65 o 
   9   1  15       42.08       59.75     20.93 o 
  10   1  15        0.33       17.17     51.04 o 
  11   1  15       46.45       16.76     28.66 o 
 -11   2  15       38.82       53.29     27.67 o 
 -10   2  15      308.54      272.27     35.15 o 
  -9   2  15       26.29       18.70     22.83 o 
  -8   2  15      135.36      130.97     20.12 o 
  -7   2  15      264.16      264.40     23.69 o 
  -6   2  15      699.47      713.72     26.14 o 
  -5   2  15      670.86      671.09     24.25 o 
  -4   2  15       28.11       36.24     10.65 o 
  -3   2  15       49.86       61.10     12.48 o 
  -2   2  15       91.31      107.69     13.58 o 
  -1   2  15      161.72      176.73     17.19 o 
   0   2  15      138.88      133.59     16.06 o 
   1   2  15       12.13       21.73     13.33 o 
   2   2  15       61.19       55.43     19.40 o 
   3   2  15       31.11       37.04     14.38 o 
   4   2  15        9.30        3.14     14.24 o 
   5   2  15      482.22      463.39     27.67 o 
   6   2  15       45.20       49.63     16.97 o 
   7   2  15       87.64       71.53     19.13 o 
   8   2  15      333.04      301.09     35.81 o 
   9   2  15      152.42      146.55     23.87 o 
  10   2  15      129.95      163.58     40.56 o 
 -11   3  15        1.35       46.51     38.48 o 
 -10   3  15        7.07       16.58     25.24 o 
  -9   3  15       51.93       67.15     21.35 o 
  -8   3  15        5.78      -16.75     25.15 o 
  -7   3  15       87.02       66.01     19.45 o 
  -6   3  15      422.54      441.39     26.81 o 
  -5   3  15        4.60      -10.79     15.71 o 
  -4   3  15     1048.68     1056.02     30.92 o 
  -3   3  15      153.69      159.17     16.41 o 
  -2   3  15      115.85      135.76     14.98 o 
  -1   3  15        4.94       15.19     12.36 o 
   0   3  15       40.74       35.18     14.27 o 
   1   3  15       27.11       27.85     13.77 o 
   2   3  15      412.22      424.35     23.41 o 
   3   3  15      451.08      429.35     24.42 o 
   4   3  15      556.78      520.59     25.91 o 
   5   3  15        2.41       26.21     15.13 o 
   6   3  15      135.79      130.90     19.68 o 
   7   3  15      118.15      159.93     29.82 o 
   8   3  15       12.93       22.12     25.29 o 
   9   3  15        1.34       65.29     29.76 o 
  -9   4  15       46.94       45.50     34.52 o 
  -8   4  15       85.58       77.57     30.21 o 
  -7   4  15        1.10      -16.12     27.71 o 
  -6   4  15        1.44       41.80     31.98 o 
  -5   4  15      297.17      209.00     44.02 o 
  -4   4  15       59.64       88.04     34.83 o 
  -3   4  15       51.14       59.84     20.24 o 
  -2   4  15      185.13      195.86     16.58 o 
  -1   4  15      163.62      174.90     16.23 o 
   0   4  15      109.90      111.38     15.04 o 
   1   4  15      196.08      206.90     18.80 o 
   2   4  15        1.41        9.98     18.26 o 
   3   4  15       19.25       22.67     19.55 o 
   4   4  15      119.59      105.04     24.25 o 
   5   4  15        0.01       -3.61     21.02 o 
   6   4  15        0.19       18.66     23.81 o 
   7   4  15      155.92      155.86     31.50 o 
   8   4  15        0.01      -21.53     23.60 o 
  -7   5  15       68.75       63.33     42.12 o 
  -6   5  15      178.65      217.87     48.77 o 
  -5   5  15        2.26      -25.97     30.72 o 
  -4   5  15        1.47      -31.67     31.67 o 
  -3   5  15        0.26       12.35     32.93 o 
  -2   5  15        1.87       27.74     36.42 o 
  -1   5  15       91.69       80.57     34.83 o 
   0   5  15       29.61       57.00     31.03 o 
   1   5  15       70.75       79.60     25.60 o 
   2   5  15        3.43        6.97     31.67 o 
   3   5  15        4.86       13.00     20.01 o 
   4   5  15       73.21       54.50     24.16 o 
   5   5  15        1.26      -15.80     45.92 o 
   6   5  15        5.24       22.67     24.06 o 
  -3   6  15        2.02       -4.12     38.32 o 
  -2   6  15       83.06      163.09     49.40 o 
  -1   6  15        5.71       48.08     25.65 o 
   0   6  15       52.99       56.98     27.62 o 
   1   6  15        0.89       12.41     28.50 o 
 -12   0  16       31.71       61.43     38.32 o 
 -10   0  16        4.91       -6.33     34.52 o 
  -8   0  16      648.91      615.30     57.95 o 
  -6   0  16      102.79      112.42     30.72 o 
  -4   0  16      169.38      173.99     21.89 o 
  -2   0  16      189.98      155.23     18.33 o 
   0   0  16     4457.19     4301.78     49.14 o 
   2   0  16        1.48       11.72     22.80 o 
   4   0  16        6.21        6.97     21.53 o 
   6   0  16      369.99      366.08     43.07 o 
   8   0  16       59.17      119.70     35.15 o 
  10   0  16       97.60      175.12     44.02 o 
 -12   1  16       14.62       32.12     26.22 o 
 -11   1  16        1.03       26.00     41.48 o 
 -10   1  16       70.64       42.11     25.29 o 
  -9   1  16        6.93      -11.48     21.31 o 
  -8   1  16       62.19       79.17     24.41 o 
  -7   1  16        2.47        3.56     20.93 o 
  -6   1  16     1578.26     1441.18     45.77 o 
  -5   1  16      114.83      128.44     18.39 o 
  -4   1  16        6.38        6.22     13.51 o 
  -3   1  16      568.32      551.74     19.92 o 
  -2   1  16      238.50      253.30     16.90 o 
  -1   1  16       59.52       69.12     25.25 o 
   0   1  16      113.11      111.89     11.97 o 
   1   1  16      514.26      567.00     27.99 o 
   2   1  16     1000.16     1050.64     72.20 o 
   3   1  16      151.51      123.86     20.79 o 
   4   1  16       19.14       32.57     17.69 o 
   5   1  16      533.37      517.01     46.08 o 
   6   1  16        6.95        3.40     17.87 o 
   7   1  16       55.98       67.40     22.50 o 
   8   1  16       14.72       41.70     21.82 o 
   9   1  16        0.02      -36.78     42.26 o 
  10   1  16        5.33       -4.38     20.44 o 
  11   1  16       17.77      -28.10     29.91 o 
 -11   2  16        0.92        0.74     24.58 o 
 -10   2  16       83.76       64.12     25.79 o 
  -9   2  16       66.94       71.52     25.56 o 
  -8   2  16       28.83       20.68     17.27 o 
  -7   2  16      141.73      150.22     17.92 o 
  -6   2  16      298.53      289.89     20.21 o 
  -5   2  16      560.37      577.58     24.29 o 
  -4   2  16      109.90      124.75     12.67 o 
  -3   2  16      246.17      294.43     17.37 o 
  -2   2  16        0.74       -9.73     11.83 o 
  -1   2  16     1122.41     1057.69     24.08 o 
   0   2  16       29.45       27.08     14.59 o 
   1   2  16      341.58      313.70     23.62 o 
   2   2  16      167.68      156.00     17.64 o 
   3   2  16        3.28        6.61     14.41 o 
   4   2  16       21.48        7.25     14.69 o 
   5   2  16       39.12       25.90     15.79 o 
   6   2  16        8.40       28.26     16.59 o 
   7   2  16        7.73       17.27     17.71 o 
   8   2  16       30.15        9.97     18.49 o 
   9   2  16      136.71      150.80     23.95 o 
  10   2  16       17.66       -2.44     21.89 o 
 -10   3  16       33.66       42.79     28.36 o 
  -9   3  16      446.51      384.13     30.42 o 
  -8   3  16        1.54       13.00     18.28 o 
  -7   3  16       46.73       39.59     19.42 o 
  -6   3  16        2.71      -11.01     18.01 o 
  -5   3  16      111.01      115.53     18.82 o 
  -4   3  16     1525.29     1483.93     32.78 o 
  -3   3  16       15.24       10.66     13.39 o 
  -2   3  16      101.92      107.67     14.70 o 
  -1   3  16      124.41      139.29     15.97 o 
   0   3  16        0.97       -9.98     12.78 o 
   1   3  16      193.54      176.21     21.53 o 
   2   3  16      157.79      139.64     18.19 o 
   3   3  16       39.47       40.32     15.16 o 
   4   3  16       41.63       55.82     16.42 o 
   5   3  16      436.40      436.18     26.60 o 
   6   3  16       71.94       55.31     22.49 o 
   7   3  16       26.12       44.81     26.10 o 
   8   3  16        1.36      -24.62     24.62 o 
   9   3  16       15.32       17.17     26.68 o 
  -9   4  16        0.17        5.96     28.72 o 
  -8   4  16      169.47      179.18     34.03 o 
  -7   4  16       15.76       23.39     31.83 o 
  -6   4  16       19.21        8.87     33.57 o 
  -5   4  16       59.53       15.20     32.62 o 
  -4   4  16        8.06       19.63     31.35 o 
  -3   4  16        2.88       29.27     22.64 o 
  -2   4  16      112.94      100.07     17.00 o 
  -1   4  16        2.93       20.18     12.50 o 
   0   4  16        0.26       17.76     12.29 o 
   1   4  16      153.03      121.95     17.20 o 
   2   4  16      748.26      812.67     42.91 o 
   3   4  16      237.15      219.41     28.08 o 
   4   4  16        0.09      -18.28     31.67 o 
   5   4  16       10.39       43.94     22.96 o 
   6   4  16        0.23       20.79     28.66 o 
   7   4  16        0.27       -5.32     32.46 o 
   8   4  16      203.23      192.02     35.24 o 
  -7   5  16       22.32       78.85     42.75 o 
  -6   5  16      222.04      141.55     44.33 o 
  -5   5  16       61.06       68.72     40.53 o 
  -4   5  16        4.63      -12.03     33.88 o 
  -3   5  16       29.17       35.78     34.20 o 
  -2   5  16        1.60        8.34     20.76 o 
  -1   5  16       62.88      112.52     26.47 o 
   0   5  16        1.72      -13.13     21.76 o 
   1   5  16       48.55       86.56     27.09 o 
   2   5  16      292.26      267.59     48.45 o 
   3   5  16        3.63       48.05     22.83 o 
   4   5  16        7.84       31.95     35.78 o 
   5   5  16      120.04      134.31     28.88 o 
  -1   6  16       24.87       68.61     27.92 o 
   0   6  16        1.50       16.77     26.13 o 
 -11   0  17        0.25       15.83     34.20 o 
  -9   0  17      262.84      244.47     45.28 o 
  -7   0  17      955.48      888.27     60.80 o 
  -5   0  17        2.89        4.12     22.48 o 
  -3   0  17      149.36      178.33     20.54 o 
  -1   0  17       82.13       70.22     14.29 o 
   1   0  17     2161.39     2126.78     65.55 o 
   3   0  17      607.35      650.77     48.45 o 
   5   0  17        0.19       20.90     25.02 o 
   7   0  17        1.77       25.02     28.50 o 
   9   0  17      254.08      189.05     41.80 o 
 -12   1  17       24.62      125.00     31.49 o 
 -11   1  17        0.04       41.86     25.18 o 
 -10   1  17      107.87      132.50     28.33 o 
  -9   1  17       51.65       89.62     24.41 o 
  -8   1  17       11.25      -19.59     23.12 o 
  -7   1  17       11.41      -11.49     20.11 o 
  -6   1  17       33.17       14.52     19.97 o 
  -5   1  17      341.08      340.58     28.32 o 
  -4   1  17      810.87      757.79     32.10 o 
  -3   1  17      483.66      485.58     20.21 o 
  -2   1  17      958.35      933.34     22.10 o 
  -1   1  17      243.59      273.87     37.01 o 
   0   1  17      196.55      232.13     25.83 o 
   1   1  17      239.55      221.70     22.48 o 
   2   1  17      332.94      327.67     25.65 o 
   3   1  17      204.18      172.29     22.28 o 
   4   1  17      153.97      159.94     22.81 o 
   5   1  17        9.61       -9.98     17.69 o 
   6   1  17       26.33       18.72     19.22 o 
   7   1  17      115.29       91.91     22.77 o 
   8   1  17       10.57       33.06     22.68 o 
   9   1  17        3.58        7.73     19.93 o 
  10   1  17        0.59      -20.43     22.58 o 
 -11   2  17       29.36       62.97     28.40 o 
 -10   2  17      120.47       72.13     34.04 o 
  -9   2  17        3.00       -5.35     23.79 o 
  -8   2  17        6.74        2.89     19.19 o 
  -7   2  17       80.76       71.35     17.08 o 
  -6   2  17      151.73      172.63     17.84 o 
  -5   2  17      533.61      530.48     30.26 o 
  -4   2  17       66.59       59.47     12.00 o 
  -3   2  17      145.02      154.33     15.61 o 
  -2   2  17      299.53      317.00     18.32 o 
  -1   2  17        0.43       11.35     13.53 o 
   0   2  17     1090.86     1041.38     27.21 o 
   1   2  17       12.19       -2.40     16.79 o 
   2   2  17        0.62       -2.53     15.67 o 
   3   2  17        8.73       -4.63     13.93 o 
   4   2  17     1256.54     1219.91     36.03 o 
   5   2  17        1.94      -11.89     15.07 o 
   6   2  17       12.92        3.76     16.05 o 
   7   2  17       42.65       25.91     18.11 o 
   8   2  17      157.51      173.00     31.62 o 
   9   2  17        9.76       16.10     20.97 o 
  10   2  17      112.44      138.33     25.85 o 
 -10   3  17       11.07      -23.42     23.42 o 
  -9   3  17        2.74       14.44     25.34 o 
  -8   3  17      116.89      114.94     22.44 o 
  -7   3  17      114.61      115.62     22.24 o 
  -6   3  17      769.16      732.14     32.03 o 
  -5   3  17      130.18      164.61     20.43 o 
  -4   3  17        8.51        7.60     22.47 o 
  -3   3  17      383.05      365.08     22.40 o 
  -2   3  17       47.64       40.21     13.41 o 
  -1   3  17      239.67      233.75     20.56 o 
   0   3  17        5.92       18.05     15.23 o 
   1   3  17        9.77       -2.67     14.80 o 
   2   3  17      162.36      174.04     19.21 o 
   3   3  17        3.76        7.41     14.23 o 
   4   3  17      165.08      171.87     19.95 o 
   5   3  17       78.18       92.20     18.11 o 
   6   3  17        3.70        9.65     16.46 o 
   7   3  17       92.38       95.56     28.14 o 
   8   3  17        0.00        8.56     24.95 o 
   9   3  17       42.50       74.72     30.72 o 
  -9   4  17      256.30      275.79     38.33 o 
  -8   4  17       40.60       40.49     46.55 o 
  -7   4  17      128.64      110.19     46.87 o 
  -6   4  17       30.77      -14.26     33.25 o 
  -5   4  17       74.34       69.98     33.88 o 
  -4   4  17       28.35       -1.27     31.35 o 
  -3   4  17       12.63       28.41     20.01 o 
  -2   4  17        1.68        5.56     12.43 o 
  -1   4  17       99.28      103.79     16.64 o 
   0   4  17        0.36      -13.12     13.12 o 
   1   4  17      298.96      307.96     28.62 o 
   2   4  17        1.62       38.25     20.51 o 
   3   4  17       29.03       32.57     20.92 o 
   4   4  17        8.03       -0.36     21.56 o 
   5   4  17       43.06       36.75     24.64 o 
   6   4  17        0.09       12.04     23.49 o 
   7   4  17       14.61       24.47     26.00 o 
  -6   5  17       32.44       19.00     39.27 o 
  -5   5  17        1.55        6.33     37.68 o 
  -4   5  17        6.71        8.87     34.52 o 
  -3   5  17       14.51       21.85     37.37 o 
  -2   5  17       26.10       56.93     23.05 o 
  -1   5  17        0.01       30.65     23.81 o 
   0   5  17      132.50      128.35     28.26 o 
   1   5  17        7.77        5.70     30.72 o 
   2   5  17        0.65       51.30     34.52 o 
   3   5  17        0.62        1.74     21.46 o 
   4   5  17       68.48       43.80     37.68 o 
   5   5  17       80.52      119.58     27.81 o 
 -10   0  18      144.34      106.09     38.95 o 
  -8   0  18       61.99       28.82     31.35 o 
  -6   0  18      130.19      160.87     35.47 o 
  -4   0  18      785.22      819.32     35.42 o 
  -2   0  18        2.08       15.68     14.24 o 
   0   0  18      199.41      172.27     31.35 o 
   2   0  18      691.48      683.70     47.82 o 
   4   0  18      607.21      558.93     49.40 o 
   6   0  18      312.56      343.91     44.97 o 
   8   0  18      134.66      160.24     37.37 o 
  10   0  18       84.76       69.03     37.05 o 
 -11   1  18       31.86       36.25     31.19 o 
 -10   1  18       18.48        0.15     44.33 o 
  -9   1  18       60.75       56.71     24.44 o 
  -8   1  18      190.20      177.15     48.29 o 
  -7   1  18        2.77        7.23     19.59 o 
  -6   1  18      162.45      167.68     21.21 o 
  -5   1  18      122.57      119.29     18.27 o 
  -4   1  18       49.49       60.28     15.77 o 
  -3   1  18      208.42      218.87     16.38 o 
  -2   1  18      108.71      128.34     16.16 o 
  -1   1  18       54.00       36.29     12.42 o 
   0   1  18        8.43       19.78     10.04 o 
   1   1  18       39.89       57.26     18.32 o 
   2   1  18      190.52      195.45     24.26 o 
   3   1  18      209.12      216.42     24.80 o 
   4   1  18      108.85      159.96     32.30 o 
   5   1  18        3.84        7.53     18.61 o 
   6   1  18      174.47      214.09     26.98 o 
   7   1  18       30.18       54.18     22.06 o 
   8   1  18        8.49       16.49     21.02 o 
   9   1  18       65.40       33.63     25.92 o 
  10   1  18      111.97       61.54     24.62 o 
 -11   2  18        8.05       47.29     27.05 o 
 -10   2  18       41.45       66.10     26.58 o 
  -9   2  18      264.70      269.15     50.03 o 
  -8   2  18       42.37       18.74     21.86 o 
  -7   2  18      652.89      646.03     26.84 o 
  -6   2  18       35.39       42.40     20.80 o 
  -5   2  18      428.91      424.28     26.39 o 
  -4   2  18      160.50      138.72     15.40 o 
  -3   2  18        0.22        5.09     13.11 o 
  -2   2  18      311.15      297.92     18.45 o 
  -1   2  18      987.31      989.17     27.82 o 
   0   2  18      102.56       94.67     15.00 o 
   1   2  18      452.95      390.93     28.74 o 
   2   2  18      164.11      146.24     21.82 o 
   3   2  18      524.02      493.04     26.98 o 
   4   2  18      120.98      118.99     20.09 o 
   5   2  18       59.24       53.39     17.80 o 
   6   2  18       62.82       68.77     19.66 o 
   7   2  18       17.55       25.81     18.58 o 
   8   2  18        9.49       45.29     20.11 o 
   9   2  18      127.88       89.18     23.89 o 
 -10   3  18       97.77      138.81     32.82 o 
  -9   3  18      548.69      463.50     42.31 o 
  -8   3  18      164.97      121.70     23.32 o 
  -7   3  18        2.76       23.81     20.96 o 
  -6   3  18       70.23       65.68     18.30 o 
  -5   3  18       48.42       72.79     18.47 o 
  -4   3  18       10.44       16.69     16.22 o 
  -3   3  18      428.39      443.96     37.39 o 
  -2   3  18      120.86      151.11     18.58 o 
  -1   3  18       11.85       10.97     15.47 o 
   0   3  18       46.44       19.07     15.51 o 
   1   3  18        9.60       -4.51     14.77 o 
   2   3  18        0.55       -0.04     14.45 o 
   3   3  18      438.73      394.43     25.65 o 
   4   3  18      112.93      109.59     18.94 o 
   5   3  18      200.86      206.18     22.34 o 
   6   3  18        5.00       -9.36     22.44 o 
   7   3  18       35.70       35.49     27.09 o 
   8   3  18      117.18      142.92     32.91 o 
  -8   4  18      153.87       96.91     40.69 o 
  -7   4  18        9.57      -26.67     26.67 o 
  -6   4  18       10.07       -9.98     30.24 o 
  -5   4  18       10.56      -11.40     31.35 o 
  -4   4  18       42.21        9.82     34.52 o 
  -3   4  18        0.07      -22.44     22.44 o 
  -2   4  18        3.23        2.95     13.06 o 
  -1   4  18        6.97       -0.32     13.02 o 
   0   4  18       23.60       46.53     15.83 o 
   1   4  18      159.98      164.19     18.90 o 
   2   4  18      410.08      406.13     33.95 o 
   3   4  18        5.89       25.17     21.15 o 
   4   4  18        0.02      -20.27     20.27 o 
   5   4  18      174.72      155.93     29.80 o 
   6   4  18        0.03       10.64     45.60 o 
   7   4  18        6.54       74.29     27.30 o 
  -6   5  18       46.38       38.95     38.95 o 
  -5   5  18        1.23       17.73     38.63 o 
  -4   5  18       25.69       86.45     43.38 o 
  -3   5  18       62.63       81.70     42.75 o 
  -2   5  18        3.86      -32.30     34.52 o 
  -1   5  18      124.27      212.17     31.25 o 
   0   5  18       12.00       54.47     32.30 o 
   1   5  18       44.59       77.27     35.15 o 
   2   5  18        3.83       18.68     32.30 o 
   3   5  18        4.39       27.58     21.89 o 
   4   5  18       19.60       65.28     36.10 o 
 -11   0  19       66.97       17.73     37.05 o 
  -9   0  19       51.36       62.38     36.73 o 
  -7   0  19      748.73      788.84     54.15 o 
  -5   0  19      199.01      207.07     29.13 o 
  -3   0  19      171.53      171.83     25.02 o 
  -1   0  19        0.78       12.88     12.75 o 
   1   0  19      657.66      647.92     44.33 o 
   3   0  19      373.19      303.37     39.27 o 
   5   0  19        0.25      -15.52     25.33 o 
   7   0  19      205.99      146.30     39.27 o 
   9   0  19        0.35        4.75     33.25 o 
 -11   1  19        0.89       63.98     39.43 o 
 -10   1  19      270.05      292.85     35.45 o 
  -9   1  19       13.97       42.77     23.62 o 
  -8   1  19        4.67        4.97     20.26 o 
  -7   1  19      141.80      159.94     67.93 o 
  -6   1  19       34.85       32.61     17.86 o 
  -5   1  19      106.62       91.95     17.96 o 
  -4   1  19      287.97      324.11     20.07 o 
  -3   1  19       97.12      101.74     14.17 o 
  -2   1  19      256.10      243.82     15.76 o 
  -1   1  19       82.19       82.81     14.05 o 
   0   1  19      169.81      128.51     21.81 o 
   1   1  19      430.08      412.51     30.23 o 
   2   1  19      151.36      154.39     22.05 o 
   3   1  19       21.02       37.85     18.77 o 
   4   1  19      200.67      244.39     54.15 o 
   5   1  19       47.93       87.14     23.91 o 
   6   1  19      122.40      177.20     55.10 o 
   7   1  19      153.44      188.49     60.01 o 
   8   1  19      223.64      257.49     31.55 o 
   9   1  19       11.14       11.78     34.10 o 
  10   1  19       13.80       13.84     58.91 o 
 -11   2  19       24.25       61.00     28.53 o 
 -10   2  19       89.63      110.11     29.43 o 
  -9   2  19       13.43       11.98     26.41 o 
  -8   2  19      262.52      281.56     26.91 o 
  -7   2  19       33.92       43.12     15.42 o 
  -6   2  19      274.81      281.26     23.92 o 
  -5   2  19      184.86      168.48     28.59 o 
  -4   2  19      257.75      240.10     17.95 o 
  -3   2  19      806.80      746.51     24.55 o 
  -2   2  19       29.41       18.39     20.16 o 
  -1   2  19        4.32       19.05     14.19 o 
   0   2  19        5.12        3.93     19.48 o 
   1   2  19       75.58       89.00     31.67 o 
   2   2  19       22.33       15.26     18.25 o 
   3   2  19       17.27       33.23     33.09 o 
   4   2  19     1388.32     1391.07     44.50 o 
   5   2  19        4.96      -14.35     20.95 o 
   6   2  19        2.21       -4.68     16.70 o 
   7   2  19        1.08      -18.45     19.05 o 
   8   2  19        0.31      -22.67     22.67 o 
   9   2  19        4.69       12.11     20.73 o 
 -10   3  19       54.99       44.05     28.60 o 
  -9   3  19      278.57      342.79     52.88 o 
  -8   3  19       14.39       27.44     20.04 o 
  -7   3  19       65.03       26.50     27.71 o 
  -6   3  19      155.32      153.85     27.01 o 
  -5   3  19       73.18       49.52     34.44 o 
  -4   3  19      162.81      142.29     20.21 o 
  -3   3  19        6.28        9.43     16.69 o 
  -2   3  19     1484.22     1418.38     35.71 o 
  -1   3  19        4.51       16.20     15.79 o 
   0   3  19      118.21      119.91     18.45 o 
   1   3  19      109.82      120.63     18.32 o 
   2   3  19       11.90       32.81     17.05 o 
   3   3  19       77.42       90.75     18.14 o 
   4   3  19       48.95       30.49     16.93 o 
   5   3  19       73.57       81.70     19.26 o 
   6   3  19       10.95       27.56     49.24 o 
   7   3  19       76.64       96.94     36.42 o 
   8   3  19       20.07       92.02     34.04 o 
  -8   4  19       37.40       53.66     29.97 o 
  -7   4  19       20.08        2.69     65.23 o 
  -6   4  19       29.60       24.66     39.74 o 
  -5   4  19       62.53       10.85     26.47 o 
  -4   4  19       34.34       -0.63     33.57 o 
  -3   4  19        4.31      -23.26     23.26 o 
  -2   4  19        5.93       23.54     14.05 o 
  -1   4  19       23.55       33.43     15.84 o 
   0   4  19       29.19       13.33     15.94 o 
   1   4  19      454.33      430.45     26.03 o 
   2   4  19       35.02       51.92     21.78 o 
   3   4  19        5.72       25.85     22.90 o 
   4   4  19       18.60       32.15     39.58 o 
   5   4  19       35.71        0.87     23.93 o 
   6   4  19       19.83       19.26     25.03 o 
   7   4  19       20.09       -2.19     25.57 o 
  -5   5  19        5.64      -34.83     34.83 o 
  -4   5  19       31.65       28.36     29.56 o 
  -3   5  19       44.13       -5.70     34.83 o 
  -2   5  19        8.47        0.63     35.78 o 
  -1   5  19        6.13        4.49     23.17 o 
   0   5  19      106.68       77.90     36.10 o 
   1   5  19      153.36      184.62     40.53 o 
   2   5  19        0.13       30.08     32.93 o 
   3   5  19       12.59       30.35     34.36 o 
   4   5  19        3.58      -14.14     36.58 o 
 -10   0  20        2.37      -18.68     34.83 o 
  -8   0  20        0.10       21.85     31.35 o 
  -6   0  20      926.95      822.72     56.37 o 
  -4   0  20      767.02      695.02    102.44 o 
  -2   0  20      157.26      197.24     44.49 o 
   0   0  20      122.71      131.10     33.25 o 
   2   0  20      790.32      713.15     48.77 o 
   4   0  20       54.27       15.20     29.45 o 
   6   0  20      152.66      154.85     37.68 o 
   8   0  20      122.46       80.12     37.37 o 
 -11   1  20        2.44       -4.73     24.60 o 
 -10   1  20      172.02      182.84     30.72 o 
  -9   1  20       14.89       42.41     24.50 o 
  -8   1  20        5.95        3.74     20.69 o 
  -7   1  20       18.44      -12.03     21.94 o 
  -6   1  20       15.09        0.74     16.24 o 
  -5   1  20        6.10        1.27     15.58 o 
  -4   1  20        4.34       -6.88     12.92 o 
  -3   1  20       57.37       42.11     13.52 o 
  -2   1  20      295.25      302.99     16.90 o 
  -1   1  20       12.75       11.01     12.08 o 
   0   1  20      532.07      576.90     52.09 o 
   1   1  20       13.01      -10.21     18.02 o 
   2   1  20      793.09      748.10     60.96 o 
   3   1  20     1044.68      961.35     40.16 o 
   4   1  20       28.65       41.00     18.47 o 
   5   1  20       15.25       18.05     41.17 o 
   6   1  20        5.85        7.35     19.81 o 
   7   1  20      153.08      195.98     29.62 o 
   8   1  20      192.00      199.38     29.79 o 
   9   1  20      222.02      208.33     35.61 o 
 -10   2  20        1.47      -20.94     43.08 o 
  -9   2  20       41.37       71.21     22.54 o 
  -8   2  20       66.36       60.74     20.12 o 
  -7   2  20      158.08      170.84     23.16 o 
  -6   2  20       27.38       47.52     18.21 o 
  -5   2  20       26.36       42.57     16.96 o 
  -4   2  20      456.03      454.69     20.16 o 
  -3   2  20      130.76      144.56     17.00 o 
  -2   2  20     1235.33     1149.04     37.06 o 
  -1   2  20       34.02       34.71     20.03 o 
   0   2  20       42.58       40.42     30.08 o 
   1   2  20      199.02      221.69     28.18 o 
   2   2  20       36.65       17.54     17.17 o 
   3   2  20       46.42       61.45     19.66 o 
   4   2  20        8.93      -12.95     15.74 o 
   5   2  20       16.68       37.43     21.74 o 
   6   2  20        0.00       26.64     18.47 o 
   7   2  20       18.59       31.03     26.57 o 
   8   2  20       15.14       25.70     22.01 o 
   9   2  20        2.43       27.19     28.97 o 
  -9   3  20        0.52       18.24     26.50 o 
  -8   3  20       79.90      117.24     23.37 o 
  -7   3  20      191.13      202.87     31.16 o 
  -6   3  20       34.49       43.02     18.62 o 
  -5   3  20        1.94        5.52     16.50 o 
  -4   3  20       58.18       54.45     18.87 o 
  -3   3  20      316.45      325.65     24.77 o 
  -2   3  20      165.22      161.34     17.26 o 
  -1   3  20      397.87      427.54     26.08 o 
   0   3  20       38.11       35.29     16.31 o 
   1   3  20        0.25      -13.08     14.06 o 
   2   3  20       79.48       63.29     17.55 o 
   3   3  20       50.26       43.14     18.60 o 
   4   3  20       41.05       50.01     19.70 o 
   5   3  20       19.13       35.62     17.28 o 
   6   3  20       47.61       59.42     27.22 o 
   7   3  20       31.24       11.77     37.53 o 
   8   3  20        6.62       22.93     71.25 o 
  -8   4  20        0.89      -23.46     26.63 o 
  -7   4  20        1.14      -17.62     43.70 o 
  -6   4  20       50.06       51.52     28.66 o 
  -5   4  20        3.04      -25.11     25.11 o 
  -4   4  20      145.80      103.04     59.22 o 
  -3   4  20       16.60      -14.61     30.08 o 
  -2   4  20        2.28       10.67     16.77 o 
  -1   4  20      124.15      114.38     18.59 o 
   0   4  20        5.08        8.97     15.43 o 
   1   4  20      131.88      148.60     19.91 o 
   2   4  20       15.16       34.61     21.81 o 
   3   4  20      164.67      101.63     25.85 o 
   4   4  20      257.63      236.97     51.78 o 
   5   4  20       19.73       -2.95     23.30 o 
   6   4  20       48.48       75.35     27.43 o 
  -5   5  20        1.28        2.53     38.63 o 
  -4   5  20       24.93        2.32     27.95 o 
  -3   5  20       42.05       31.35     41.80 o 
  -2   5  20       59.09       36.42     41.17 o 
  -1   5  20       27.86       48.45     33.25 o 
   0   5  20      135.97      151.37     38.63 o 
   1   5  20       15.53       59.22     34.83 o 
   2   5  20        1.84       73.15     36.10 o 
   3   5  20        1.11      -20.27     32.93 o 
 -11   0  21       36.01      114.32     43.07 o 
  -9   0  21      144.40       90.89     36.42 o 
  -7   0  21      332.58      316.04     45.28 o 
  -5   0  21      249.52      275.65     37.53 o 
  -3   0  21       37.81       57.03     18.63 o 
  -1   0  21        2.42       30.19     24.86 o 
   1   0  21       86.24       91.84     28.50 o 
   3   0  21        2.43      -11.08     27.55 o 
   5   0  21       82.38      112.74     32.93 o 
   7   0  21      201.63      166.89     39.27 o 
   9   0  21        4.56       57.95     36.42 o 
 -11   1  21        0.88       22.06     27.18 o 
 -10   1  21      105.46      158.52     40.22 o 
  -9   1  21      160.34      166.23     29.07 o 
  -8   1  21        7.22       14.74     19.52 o 
  -7   1  21       91.54       89.73     19.37 o 
  -6   1  21       56.52       61.28     18.00 o 
  -5   1  21      122.54      107.68     17.10 o 
  -4   1  21       46.44       32.22     14.26 o 
  -3   1  21        9.63       18.41     12.69 o 
  -2   1  21      159.36      149.12     17.69 o 
  -1   1  21        3.95       15.13     19.83 o 
   0   1  21      588.86      579.02     35.90 o 
   1   1  21     1631.87     1604.59     76.95 o 
   2   1  21       16.10       29.82     19.14 o 
   3   1  21      138.38      133.85     23.51 o 
   4   1  21      487.03      512.11     34.85 o 
   5   1  21       11.90        9.87     25.49 o 
   6   1  21       80.14       96.40     61.12 o 
   7   1  21       85.50      129.65     27.37 o 
   8   1  21       17.67       47.92     23.36 o 
   9   1  21       27.88       -8.97     54.61 o 
 -10   2  21       12.47        8.75     43.79 o 
  -9   2  21       87.11       61.67     36.67 o 
  -8   2  21        0.34      -12.17     17.73 o 
  -7   2  21       43.53       31.65     17.74 o 
  -6   2  21        0.76      -13.54     16.18 o 
  -5   2  21        4.63        1.46     15.79 o 
  -4   2  21        1.20        4.80     17.22 o 
  -3   2  21      195.23      208.50     21.30 o 
  -2   2  21       53.64       43.35     16.22 o 
  -1   2  21       19.46       21.73     19.87 o 
   0   2  21        1.71      -11.83     18.84 o 
   1   2  21      160.77      128.84     23.14 o 
   2   2  21        8.76       17.18     18.36 o 
   3   2  21      240.57      193.19     25.05 o 
   4   2  21      199.55      254.09     27.86 o 
   5   2  21        0.84        6.55     18.46 o 
   6   2  21      110.20      132.20     23.02 o 
   7   2  21        2.55       -6.47     18.24 o 
   8   2  21       58.49       53.24     22.59 o 
  -9   3  21       12.40       32.25     29.93 o 
  -8   3  21      101.23       98.15     33.22 o 
  -7   3  21        0.24       19.28     23.74 o 
  -6   3  21       39.42       78.62     20.57 o 
  -5   3  21      147.05      174.12     41.17 o 
  -4   3  21      194.51      169.83     22.06 o 
  -3   3  21        0.99      -13.11     13.11 o 
  -2   3  21      234.64      226.11     22.14 o 
  -1   3  21       23.77       37.18     17.40 o 
   0   3  21       58.90       74.35     18.18 o 
   1   3  21      364.53      347.32     24.93 o 
   2   3  21       15.86       27.73     15.79 o 
   3   3  21       77.26      114.53     20.32 o 
   4   3  21       25.35       32.46     18.28 o 
   5   3  21        5.74      -15.83     15.83 o 
   6   3  21       15.41       11.97     24.06 o 
   7   3  21        0.17      -29.13     29.13 o 
  -7   4  21       74.59       89.70     30.39 o 
  -6   4  21        0.06      -23.10     26.42 o 
  -5   4  21       31.45      -25.78     25.78 o 
  -4   4  21        5.12      -20.51     20.51 o 
  -3   4  21      293.79      260.94     47.82 o 
  -2   4  21        8.69       21.29     16.81 o 
  -1   4  21       98.71      115.13     24.30 o 
   0   4  21      143.71      165.19     20.43 o 
   1   4  21        0.09      -22.63     22.63 o 
   2   4  21       29.01       14.87     20.74 o 
   3   4  21        2.22       22.43     21.81 o 
   4   4  21        0.14       38.58     24.48 o 
   5   4  21       78.28      127.64     35.15 o 
   6   4  21       37.12       33.72     26.39 o 
  -4   5  21        0.02      -25.01     25.01 o 
  -3   5  21       12.67      -35.47     35.47 o 
  -1   5  21       17.36      110.84     36.10 o 
   0   5  21       20.30       50.98     32.62 o 
   1   5  21       72.42      107.99     38.32 o 
   2   5  21       44.90       65.23     37.05 o 
 -10   0  22       39.81       80.44     37.68 o 
  -8   0  22       78.76      122.55     38.63 o 
  -6   0  22       21.46       18.22     31.83 o 
  -4   0  22        0.05       18.39     27.08 o 
  -2   0  22      272.71      302.98     38.00 o 
   0   0  22      275.62      281.52     41.48 o 
   2   0  22      185.52      197.29     37.68 o 
   4   0  22      491.59      519.98     50.98 o 
   6   0  22      181.82      172.27     38.63 o 
   8   0  22      200.87      195.39     43.38 o 
 -10   1  22       62.31      107.36     29.00 o 
  -9   1  22       82.63       94.28     23.02 o 
  -8   1  22       95.27       89.71     21.29 o 
  -7   1  22      218.66      239.19     53.24 o 
  -6   1  22      100.45       90.30     17.48 o 
  -5   1  22        7.07       26.97     14.25 o 
  -4   1  22        2.99        4.93     13.16 o 
  -3   1  22       22.67       39.49     14.88 o 
  -2   1  22       70.69       60.42     16.07 o 
  -1   1  22       83.62       88.09     24.01 o 
   0   1  22       53.71       67.26     21.36 o 
   1   1  22      773.56      775.52     38.40 o 
   2   1  22      109.98       96.31     22.62 o 
   3   1  22      496.87      492.90     37.21 o 
   4   1  22       21.85       -6.18     18.10 o 
   5   1  22       31.86       33.62     21.47 o 
   6   1  22       69.47       55.14     23.45 o 
   7   1  22        4.08      -19.17     19.17 o 
   8   1  22       14.20       -4.36     22.50 o 
   9   1  22       23.46       22.99     57.73 o 
 -10   2  22        0.87       -1.46     44.53 o 
  -9   2  22        7.74       -6.02     37.99 o 
  -8   2  22       55.54       44.63     20.36 o 
  -7   2  22        7.25       18.76     19.99 o 
  -6   2  22        5.53       39.60     18.18 o 
  -5   2  22        7.48       36.62     15.73 o 
  -4   2  22       12.48       28.81     25.08 o 
  -3   2  22      814.63      799.21     31.02 o 
  -2   2  22       69.97        9.32     20.38 o 
  -1   2  22      580.65      609.89     37.81 o 
   0   2  22      609.63      616.49     48.93 o 
   1   2  22      241.07      218.60     27.09 o 
   2   2  22      235.83      237.05     26.97 o 
   3   2  22        7.87       31.34     19.67 o 
   4   2  22       26.74        7.63     19.90 o 
   5   2  22      156.28      205.24     27.92 o 
   6   2  22      110.68       83.35     36.14 o 
   7   2  22      138.41      102.73     23.31 o 
   8   2  22        1.91       -4.59     20.53 o 
  -8   3  22        2.54       44.93     25.56 o 
  -7   3  22       20.81       48.45     37.68 o 
  -6   3  22      152.20      124.36     26.32 o 
  -5   3  22       65.47       39.14     19.85 o 
  -4   3  22      151.23      130.75     21.48 o 
  -3   3  22       34.37       26.22     21.12 o 
  -2   3  22      137.63      165.93     20.92 o 
  -1   3  22      719.50      736.82     31.49 o 
   0   3  22      254.76      264.00     23.20 o 
   1   3  22       51.22       15.75     16.01 o 
   2   3  22       57.26       69.81     18.64 o 
   3   3  22      214.67      177.16     22.28 o 
   4   3  22       28.17       41.45     25.61 o 
   5   3  22       85.21      129.33     21.43 o 
   6   3  22        0.00       27.39     26.04 o 
   7   3  22       11.96       17.22     27.06 o 
  -7   4  22        5.79      -22.39     26.51 o 
  -6   4  22       50.31       61.03     29.56 o 
  -5   4  22        0.32      -44.48     44.48 o 
  -4   4  22       91.07       19.63     40.53 o 
  -3   4  22       46.30      -19.63     35.78 o 
  -2   4  22       21.32       24.59     16.63 o 
  -1   4  22       37.42       67.75     17.90 o 
   0   4  22      534.11      602.20     31.39 o 
   1   4  22       55.39       64.21     17.74 o 
   2   4  22        1.48       22.37     21.60 o 
   3   4  22        1.69      -12.30     20.58 o 
   4   4  22       89.01      107.08     28.68 o 
   5   4  22        3.78        4.56     24.26 o 
  -1   5  22        4.39       71.25     31.67 o 
   0   5  22        3.74       66.50     33.57 o 
   1   5  22        4.89       32.62     34.83 o 
  -9   0  23       39.67       33.25     34.83 o 
  -7   0  23      147.30      132.05     27.62 o 
  -5   0  23      146.18      110.04     24.37 o 
  -3   0  23      372.96      386.48     28.74 o 
  -1   0  23        8.33       25.02     31.35 o 
   1   0  23     1917.64     1863.63     76.32 o 
   3   0  23      235.91      196.34     38.32 o 
   5   0  23       16.67       35.78     28.82 o 
   7   0  23      173.99      251.44     47.50 o 
 -10   1  23       23.35       -3.54     34.65 o 
  -9   1  23        8.77       18.24     36.75 o 
  -8   1  23       55.45       53.61     20.87 o 
  -7   1  23       11.19       56.45     19.23 o 
  -6   1  23      140.93      130.63     19.15 o 
  -5   1  23      328.40      340.42     22.39 o 
  -4   1  23      172.26      171.46     17.45 o 
  -3   1  23       93.00       81.07     14.64 o 
  -2   1  23       22.71       22.60     22.04 o 
  -1   1  23       53.75       52.35     22.72 o 
   0   1  23      161.50      180.80     28.34 o 
   1   1  23      215.31      211.49     27.31 o 
   2   1  23        8.25        8.88     19.42 o 
   3   1  23       15.73       25.30     20.48 o 
   4   1  23       41.29       61.81     21.12 o 
   5   1  23        0.02        5.11     19.24 o 
   6   1  23        0.54       17.26     20.77 o 
   7   1  23        7.38       14.77     38.32 o 
   8   1  23       12.62       69.25     27.18 o 
  -9   2  23       18.35       43.95     21.86 o 
  -8   2  23      108.17       97.12     22.06 o 
  -7   2  23        7.29        9.14     19.42 o 
  -6   2  23        3.55        9.93     17.15 o 
  -5   2  23        6.07       12.41     15.10 o 
  -4   2  23        4.34       12.80     16.85 o 
  -3   2  23       14.60       48.11     21.83 o 
  -2   2  23      699.32      669.11     38.28 o 
  -1   2  23      272.54      232.12     29.13 o 
   0   2  23      588.81      626.06     38.40 o 
   1   2  23        4.12       -2.48     19.48 o 
   2   2  23      178.94      209.11     26.87 o 
   3   2  23        0.00       15.25     20.43 o 
   4   2  23        0.86        7.20     19.02 o 
   5   2  23        1.82      -16.82     17.49 o 
   6   2  23      127.98      115.34     23.36 o 
   7   2  23        3.15      -22.04     27.96 o 
  -8   3  23       17.96       35.47     39.58 o 
  -7   3  23      127.06      130.15     42.12 o 
  -6   3  23       85.28      135.41     26.92 o 
  -5   3  23        5.04        5.92     18.78 o 
  -4   3  23        0.07       -9.65     31.19 o 
  -3   3  23      175.13      195.44     28.07 o 
  -2   3  23       45.52       46.80     18.24 o 
  -1   3  23       51.98       50.75     18.68 o 
   0   3  23      323.69      341.13     34.92 o 
   1   3  23       64.71       75.27     19.52 o 
   2   3  23        0.04        0.37     15.81 o 
   3   3  23       46.10       31.32     17.90 o 
   4   3  23       27.41       29.53     18.35 o 
   5   3  23       56.37       87.29     21.33 o 
   6   3  23       21.98       -3.44     36.10 o 
  -6   4  23       63.18        9.50     40.85 o 
  -5   4  23       24.20      -33.88     38.63 o 
  -4   4  23       29.63       35.47     41.80 o 
  -3   4  23      129.16      130.79     44.02 o 
  -2   4  23       10.46       41.37     21.20 o 
  -1   4  23        0.72       26.03     23.12 o 
   0   4  23       51.34       92.08     19.17 o 
   1   4  23        2.76        9.47     17.17 o 
   2   4  23        0.83        7.95     27.71 o 
   3   4  23        0.95      -10.12     22.59 o 
   4   4  23       10.99        3.88     24.62 o 
 -10   0  24       61.53      133.95     39.58 o 
  -8   0  24      142.64      192.64     38.79 o 
  -6   0  24       38.05       46.53     42.91 o 
  -4   0  24       56.54       68.12     21.02 o 
  -2   0  24      411.14      391.73     48.13 o 
   0   0  24     1885.99     1886.74     78.85 o 
   2   0  24      502.41      507.95     50.98 o 
   4   0  24      286.79      331.87     46.55 o 
   6   0  24       81.60      105.45     36.73 o 
   8   0  24       22.16      -20.58     33.57 o 
  -9   1  24        2.95       -2.13     36.11 o 
  -8   1  24       53.73       47.71     23.54 o 
  -7   1  24        2.63        4.13     16.93 o 
  -6   1  24        3.34       20.41     15.74 o 
  -5   1  24       15.91       41.92     15.42 o 
  -4   1  24       91.72       95.94     15.91 o 
  -3   1  24      101.72      126.16     19.48 o 
  -2   1  24       32.29       38.81     23.88 o 
  -1   1  24       25.22       22.09     25.02 o 
   0   1  24       84.73       66.52     22.56 o 
   1   1  24       94.94       84.42     23.28 o 
   2   1  24        1.16        8.08     20.15 o 
   3   1  24       17.05        7.52     20.03 o 
   4   1  24      133.67      138.45     28.50 o 
   5   1  24       46.90       44.81     22.49 o 
   6   1  24       12.91        7.19     22.18 o 
   7   1  24       37.64       35.67     23.46 o 
   8   1  24       45.97        2.38     23.06 o 
  -9   2  24       25.60       52.66     21.90 o 
  -8   2  24       32.03       38.80     37.21 o 
  -7   2  24      278.57      273.58     26.57 o 
  -6   2  24       83.53       84.39     20.98 o 
  -5   2  24        7.00        3.76     19.79 o 
  -4   2  24       29.71       28.48     22.67 o 
  -3   2  24      120.55      131.04     27.27 o 
  -2   2  24       14.63       46.49     36.42 o 
  -1   2  24      242.60      239.05     33.73 o 
   0   2  24       94.75      112.99     24.83 o 
   1   2  24       30.89       95.17     24.16 o 
   2   2  24        2.34       20.81     19.52 o 
   3   2  24      105.31       94.97     23.62 o 
   4   2  24        4.70       33.90     20.82 o 
   5   2  24       10.93       -2.93     18.69 o 
   6   2  24       65.31       42.36     21.15 o 
   7   2  24       51.54       41.79     25.68 o 
  -8   3  24        0.94       -2.22     36.73 o 
  -7   3  24        3.60       14.57     36.10 o 
  -6   3  24       80.21       90.89     23.28 o 
  -5   3  24        1.37      -12.93     49.72 o 
  -4   3  24       74.69       65.73     23.99 o 
  -3   3  24       77.90       81.96     24.54 o 
  -2   3  24       15.72       11.27     17.34 o 
  -1   3  24      186.56      170.66     26.06 o 
   0   3  24        1.67       -8.03     17.00 o 
   1   3  24        1.65       -1.77     19.75 o 
   2   3  24        0.85       15.50     21.35 o 
   3   3  24       37.95       51.58     19.62 o 
   4   3  24       82.82      120.49     32.58 o 
   5   3  24        1.77       18.10     22.03 o 
   6   3  24       76.72       98.45     31.89 o 
  -5   4  24       22.43      -42.43     42.43 o 
  -4   4  24       23.34       58.90     42.43 o 
  -3   4  24        1.07       19.95     37.68 o 
  -2   4  24       40.07       26.92     35.78 o 
  -1   4  24        2.81       50.16     18.66 o 
   0   4  24      259.10      276.34     25.00 o 
   1   4  24       64.90       94.29     19.54 o 
   2   4  24        0.45       31.86     24.24 o 
   3   4  24        0.98       32.71     28.18 o 
   4   4  24        0.64        9.27     25.54 o 
  -9   0  25      194.35      239.93    110.04 o 
  -7   0  25      251.07      255.50     32.40 o 
  -5   0  25       33.30       29.72     21.42 o 
  -3   0  25      671.39      651.08     59.85 o 
  -1   0  25       17.02       27.23     31.98 o 
   1   0  25      206.15      250.49     41.48 o 
   3   0  25       27.46       19.00     31.35 o 
   5   0  25       48.99      114.95     35.15 o 
   7   0  25        2.76       53.20     36.42 o 
  -9   1  25      119.64      104.11     24.26 o 
  -8   1  25       50.86       50.55     21.01 o 
  -7   1  25       28.33       45.36     21.71 o 
  -6   1  25        1.97       11.65     16.03 o 
  -5   1  25       25.12       74.40     16.00 o 
  -4   1  25       36.77       41.42     18.14 o 
  -3   1  25      217.43      247.70     22.74 o 
  -2   1  25      219.31      199.89     28.97 o 
  -1   1  25      251.15      298.22     31.68 o 
   0   1  25      202.85      196.69     43.54 o 
   1   1  25       76.44       72.61     22.83 o 
   2   1  25        0.63       -5.63     19.36 o 
   3   1  25      477.16      447.53     36.70 o 
   4   1  25        8.89       12.13     19.00 o 
   5   1  25       23.78       52.89     23.76 o 
   6   1  25       78.88      125.02     27.32 o 
   7   1  25       46.47       53.87     25.30 o 
  -8   2  25      165.06      198.29     25.71 o 
  -7   2  25       85.74      102.00     23.99 o 
  -6   2  25        0.64       -9.16     15.54 o 
  -5   2  25       17.15       23.42     25.87 o 
  -4   2  25        3.13       21.89     28.34 o 
  -3   2  25       76.18       30.41     24.19 o 
  -2   2  25       50.54       87.48     23.35 o 
  -1   2  25        0.82       45.83     21.91 o 
   0   2  25       61.20      100.37     23.58 o 
   1   2  25       17.25       32.09     21.15 o 
   2   2  25       32.45       38.36     22.33 o 
   3   2  25        4.54       15.78     19.16 o 
   4   2  25        3.89       31.65     20.74 o 
   5   2  25        2.23       10.82     35.24 o 
   6   2  25        0.31        5.79     31.33 o 
  -7   3  25        1.28       -1.48     70.30 o 
  -6   3  25       25.58       35.18     56.68 o 
  -5   3  25       79.31       73.43     65.08 o 
  -4   3  25       30.94       98.31     26.30 o 
  -3   3  25       29.13       63.69     49.24 o 
  -2   3  25       28.71       45.48     18.83 o 
  -1   3  25        4.94       15.59     19.13 o 
   0   3  25        6.63       14.09     18.02 o 
   1   3  25        0.48      -13.81     16.85 o 
   2   3  25        3.76        1.97     17.95 o 
   3   3  25        8.29        5.63     18.14 o 
   4   3  25       40.50       53.69     25.42 o 
   5   3  25       59.78       84.83     23.08 o 
  -5   4  25        1.25      -38.32     38.32 o 
  -4   4  25       19.78       49.40     43.38 o 
  -3   4  25        4.93       -1.27     34.20 o 
  -2   4  25        6.17       75.05     37.37 o 
  -1   4  25       92.86      140.20     24.16 o 
   0   4  25        0.53       11.69     17.57 o 
   1   4  25       81.48      112.69     27.07 o 
   2   4  25       71.14       69.63     47.34 o 
   3   4  25       44.05       44.56     25.42 o 
  -8   0  26      185.00      236.42     37.53 o 
  -6   0  26      180.59      189.04     38.79 o 
  -4   0  26      384.47      381.28     51.62 o 
  -2   0  26      372.01      362.28     48.13 o 
   0   0  26      155.64      190.00     37.68 o 
   2   0  26      213.16      237.82     43.70 o 
   4   0  26       66.67       48.77     31.35 o 
   6   0  26        1.05       14.57     34.52 o 
  -9   1  26        7.80      -17.28     30.20 o 
  -8   1  26       16.56        0.28     21.67 o 
  -7   1  26        5.70       19.19     17.05 o 
  -6   1  26        0.21       25.81     28.11 o 
  -5   1  26      126.87      124.03     22.55 o 
  -4   1  26      175.75      210.34     23.75 o 
  -3   1  26       21.08        5.95     21.79 o 
  -2   1  26       57.53       57.79     29.93 o 
  -1   1  26      331.59      358.09     58.74 o 
   0   1  26      426.74      459.77     86.93 o 
   1   1  26       50.13       52.54     23.05 o 
   2   1  26      142.94       92.03     24.18 o 
   3   1  26       78.62       71.37     24.40 o 
   4   1  26       41.40       47.38     23.71 o 
   5   1  26       46.03       46.04     24.17 o 
   6   1  26       77.47       84.91     26.05 o 
   7   1  26       93.52       74.59     30.40 o 
  -8   2  26       13.13      -15.24     45.85 o 
  -7   2  26      106.00      152.88     21.26 o 
  -6   2  26        3.05        4.31     21.30 o 
  -5   2  26        0.03       27.33     26.48 o 
  -4   2  26       23.53      -17.15     62.38 o 
  -3   2  26        2.69       36.58     24.18 o 
  -2   2  26        1.80       30.88     21.44 o 
  -1   2  26      177.61      203.93     28.98 o 
   0   2  26        5.39       19.03     21.50 o 
   1   2  26       73.92       71.25     23.24 o 
   2   2  26      131.41      121.60     28.34 o 
   3   2  26       16.77       33.20     21.27 o 
   4   2  26       65.33       84.87     24.18 o 
   5   2  26       12.07       -9.96     64.15 o 
   6   2  26       45.84       25.57     42.86 o 
  -6   3  26       34.58       42.52     86.61 o 
  -5   3  26        0.01       35.62     36.58 o 
  -4   3  26       67.27       61.93     24.87 o 
  -3   3  26       93.06      101.72     50.67 o 
  -2   3  26       28.43        6.17     18.33 o 
  -1   3  26       69.75      111.74     21.72 o 
   0   3  26       84.52       68.71     21.42 o 
   1   3  26      120.30      109.07     22.57 o 
   2   3  26        1.89       -0.53     21.30 o 
   3   3  26        7.91       10.28     18.50 o 
   4   3  26       14.20        5.15     19.15 o 
  -3   4  26        2.51        7.92     38.00 o 
  -2   4  26       19.53       -7.60     34.83 o 
  -1   4  26       89.11      113.70     21.25 o 
   0   4  26        9.59       14.56     24.26 o 
   1   4  26       14.33       -5.13     21.73 o 
  -7   0  27       61.17       98.95     59.53 o 
  -5   0  27        2.24       63.02     41.17 o 
  -3   0  27       50.70       88.35     39.90 o 
  -1   0  27       39.80       41.48     32.62 o 
   1   0  27       67.01       59.85     32.93 o 
   3   0  27       99.90       66.50     34.20 o 
   5   0  27       12.11       -8.87     28.50 o 
  -8   1  27      117.06      146.13     35.97 o 
  -7   1  27        1.56       -4.75     16.57 o 
  -6   1  27       42.60       72.16     21.96 o 
  -5   1  27        5.49       39.12     19.08 o 
  -4   1  27      120.82      134.82     30.24 o 
  -3   1  27      121.27      129.07     28.99 o 
  -2   1  27      368.51      455.03     38.18 o 
  -1   1  27      178.24      183.42     28.79 o 
   0   1  27        0.23       11.11     22.06 o 
   1   1  27       10.78       15.99     21.83 o 
   2   1  27      277.12      260.40     48.93 o 
   3   1  27        0.02        2.68     21.15 o 
   4   1  27        2.69        4.88     21.44 o 
   5   1  27      137.87      206.86     30.59 o 
   6   1  27       44.39       65.37     37.53 o 
  -7   2  27        6.90       17.70     22.55 o 
  -6   2  27        4.52       27.32     31.44 o 
  -5   2  27       28.41       19.60     65.23 o 
  -4   2  27       64.74       59.31     27.22 o 
  -3   2  27       52.52       58.60     25.09 o 
  -2   2  27       50.08       80.58     24.57 o 
  -1   2  27       45.70       33.89     22.50 o 
   0   2  27       72.92       58.24     24.29 o 
   1   2  27       28.74       -1.79     55.10 o 
   2   2  27      138.38      162.01     27.65 o 
   3   2  27       13.81       30.61     21.57 o 
   4   2  27       35.00       87.30     23.90 o 
   5   2  27       24.44       -9.35     47.29 o 
  -6   3  27        3.48      -26.44     67.29 o 
  -5   3  27       10.62       32.79     30.08 o 
  -4   3  27      129.25      176.10     30.20 o 
  -3   3  27        0.23       20.20     23.12 o 
  -2   3  27       13.61       13.04     31.35 o 
  -1   3  27      191.58      200.74     25.02 o 
   0   3  27       94.63      100.47     22.09 o 
   1   3  27       62.09       91.18     26.58 o 
   2   3  27        0.34      -13.86     27.86 o 
   3   3  27       10.66       -5.27     29.23 o 
   4   3  27       23.75       18.37     20.15 o 
  -8   0  28       13.37       38.99     45.92 o 
  -6   0  28        3.36       -2.85     38.95 o 
  -4   0  28      144.29       99.12     40.85 o 
  -2   0  28        6.87       -5.70     30.72 o 
   0   0  28      182.60      177.97     39.58 o 
   2   0  28      501.99      544.68     59.22 o 
   4   0  28      525.50      489.58     57.63 o 
   6   0  28       43.86      119.70     43.07 o 
  -7   1  28       14.29       25.12     27.29 o 
  -6   1  28        6.49       10.54     20.24 o 
  -5   1  28        5.97        7.29     26.55 o 
  -4   1  28      104.57      145.21     30.89 o 
  -3   1  28        7.19       14.89     23.81 o 
  -2   1  28       17.69       23.88     27.87 o 
  -1   1  28      112.51      164.67     28.10 o 
   0   1  28       19.78       35.03     23.13 o 
   1   1  28        1.15       49.97     24.50 o 
   2   1  28        6.01       19.53     22.60 o 
   3   1  28       20.69       32.47     23.26 o 
   4   1  28        4.65        0.11     20.57 o 
   5   1  28       41.90        2.49     21.36 o 
  -7   2  28        9.65       34.54     24.18 o 
  -6   2  28       42.65       25.88     28.30 o 
  -5   2  28       23.81       53.68     39.27 o 
  -4   2  28        0.15       12.98     26.92 o 
  -3   2  28      137.51      142.97     29.88 o 
  -2   2  28       23.47       24.60     23.58 o 
  -1   2  28       51.99       67.36     23.76 o 
   0   2  28       52.13       40.86     28.98 o 
   1   2  28        2.10       13.39     21.02 o 
   2   2  28        0.47        6.60     30.40 o 
   3   2  28       82.97       70.37     24.17 o 
   4   2  28        9.48       42.97     23.05 o 
  -5   3  28        4.91       52.63     28.30 o 
  -4   3  28        2.53       50.75     25.23 o 
  -3   3  28       57.58       75.67     26.32 o 
  -2   3  28       11.20       37.60     30.24 o 
  -1   3  28       25.87       -3.76     27.40 o 
   0   3  28       21.25       34.94     32.35 o 
   1   3  28       25.54       39.72     20.78 o 
   2   3  28       50.65       64.65     36.88 o 
   3   3  28        3.37        3.59     24.53 o 
  -7   0  29       18.35       29.77     47.18 o 
  -5   0  29      167.06       95.32     42.75 o 
  -3   0  29       37.09       38.95     36.42 o 
  -1   0  29      684.29      653.30     63.02 o 
   1   0  29       14.74       69.03     35.47 o 
   3   0  29       30.32       69.03     35.78 o 
  -7   1  29       32.69       50.15     22.53 o 
  -6   1  29        0.68       -1.34     28.12 o 
  -5   1  29       28.30       37.64     64.28 o 
  -4   1  29       27.33       35.15     25.84 o 
  -3   1  29       72.04       60.20     27.74 o 
  -2   1  29        0.33        1.29     22.72 o 
  -1   1  29      232.43      220.39     32.78 o 
   0   1  29        0.37       -6.58     20.91 o 
   1   1  29       11.15       24.91     23.95 o 
   2   1  29       38.98       63.99     26.19 o 
   3   1  29       22.35       60.50     46.08 o 
   4   1  29       27.12       41.61     24.40 o 
   5   1  29       29.22       68.24     25.86 o 
  -6   2  29       32.96       62.76     29.82 o 
  -5   2  29        1.19       21.74     27.77 o 
  -4   2  29      104.85      127.26     30.05 o 
  -3   2  29        0.42       17.02     24.57 o 
  -2   2  29      155.97      139.48     28.80 o 
  -1   2  29       29.57       31.65     24.20 o 
   0   2  29        1.70       39.81     52.09 o 
   1   2  29        5.71       10.77     22.84 o 
   2   2  29        0.51       13.91     22.81 o 
   3   2  29       15.53       40.42     29.61 o 
   4   2  29       33.85       51.06     24.07 o 
  -3   3  29        0.00        5.10     24.04 o 
  -2   3  29        1.64       30.76     24.07 o 
  -1   3  29        7.79       21.07     20.47 o 
   0   3  29       67.27       71.82     22.88 o 
   1   3  29        8.33        7.85     37.26 o 
  -6   0  30        4.70       48.45     44.65 o 
  -4   0  30      387.98      392.04     59.22 o 
  -2   0  30      693.91      749.57     70.62 o 
   0   0  30        0.27      -20.58     31.35 o 
   2   0  30        5.16       20.58     33.25 o 
   4   0  30        0.99       10.13     33.25 o 
  -6   1  30        0.18       68.03     31.67 o 
  -5   1  30        0.98       -7.92     26.16 o 
  -4   1  30        3.91        7.32     25.48 o 
  -3   1  30       52.49       26.99     31.19 o 
  -2   1  30       29.23       29.01     24.97 o 
  -1   1  30        3.96        2.26     22.15 o 
   0   1  30        4.94       53.83     24.18 o 
   1   1  30       85.93       98.01     27.20 o 
   2   1  30       58.30       56.30     25.17 o 
   3   1  30       87.02      143.99     29.09 o 
   4   1  30       65.87       80.64     26.17 o 
  -5   2  30       30.98       31.29     32.14 o 
  -4   2  30        4.88       61.75     38.79 o 
  -3   2  30      191.20      250.72     34.94 o 
  -2   2  30        3.35       15.78     23.46 o 
  -1   2  30       18.51       74.73     26.41 o 
   0   2  30       20.46       33.66     24.29 o 
   1   2  30        5.11       -6.91     21.37 o 
   2   2  30        5.57       30.00     40.38 o 
  -5   0  31       79.91      131.10     47.18 o 
  -3   0  31        0.70       44.02     37.68 o 
  -1   0  31      226.03      211.54     47.50 o 
   1   0  31       11.95       22.48     35.78 o 
   3   0  31        0.15      109.57     38.95 o 
  -5   1  31      127.08      142.28     34.00 o 
  -4   1  31       88.89      112.73     45.92 o 
  -3   1  31       10.19       46.98     31.19 o 
  -2   1  31        7.91       55.72     26.28 o 
  -1   1  31       38.73       38.79     26.22 o 
   0   1  31       62.82       43.98     47.82 o 
   1   1  31       53.62       80.29     42.91 o 
   2   1  31       85.62       91.05     27.08 o 
   3   1  31       11.42       65.06     52.88 o 
  -3   2  31        8.64       38.09     25.64 o 
  -2   2  31       83.09      105.79     28.27 o 
  -1   2  31        0.82       14.41     23.74 o 
   0   2  31        9.15       51.23     25.02 o 
   1   2  31       25.57       96.22     26.64 o 
  -4   0  32      156.79      153.27     46.23 o 
  -2   0  32       23.34        9.50     36.10 o 
   0   0  32        0.08       21.22     33.88 o 
   2   0  32        4.22       17.10     36.10 o 
  -4   1  32        0.39        2.18     26.73 o 
  -3   1  32      152.02      180.42     32.24 o 
  -2   1  32       64.66       53.52     25.95 o 
  -1   1  32       21.81        5.40     24.29 o 
   0   1  32        5.06       49.08     25.41 o 
   1   1  32       22.73       17.48     24.18 o 
  -1   0  33        0.46      -30.08     30.08 o 
                                                 
